# Supplementary material for: Exercise motives among university students – A Brazil-Portugal transnational study
Source: Front Psychol. 2022 Nov 14;13:1009762. doi: 10.3389/fpsyg.2022.1009762 (PMC9702053; doi:10.3389/fpsyg.2022.1009762)
Supplement: Supplementary file 1 [file Data_Sheet_1.XLSX]

## Sheet: Labels
Column	Label	Description
A	Code_identification	Participant identification code
B	Country	Country
C	Age	Participant Age (in complete years)
D	Sex	0=Male, 1=Female
E	Physical_Activity	Practice of physical activity
F	Weight_Status	Weight status
G	EMI1	Response to the Item 1 of the Exercise Motivations Inventory (EMI-2)
H	EMI2	Response to the Item 2 of the Exercise Motivations Inventory (EMI-2)
I	EMI3	Response to the Item 3 of the Exercise Motivations Inventory (EMI-2)
J	EMI4	Response to the Item 4 of the Exercise Motivations Inventory (EMI-2)
K	EMI5	Response to the Item 5 of the Exercise Motivations Inventory (EMI-2)
L	EMI6	Response to the Item 6 of the Exercise Motivations Inventory (EMI-2)
M	EMI7	Response to the Item 7 of the Exercise Motivations Inventory (EMI-2)
N	EMI8	Response to the Item 8 of the Exercise Motivations Inventory (EMI-2)
O	EMI9	Response to the Item 9 of the Exercise Motivations Inventory (EMI-2)
P	EMI10	Response to the Item 10 of the Exercise Motivations Inventory (EMI-2)
Q	EMI11	Response to the Item 11 of the Exercise Motivations Inventory (EMI-2)
R	EMI12	Response to the Item 12 of the Exercise Motivations Inventory (EMI-2)
S	EMI13	Response to the Item 13 of the Exercise Motivations Inventory (EMI-2)
T	EMI14	Response to the Item 14 of the Exercise Motivations Inventory (EMI-2)
U	EMI15	Response to the Item 15 of the Exercise Motivations Inventory (EMI-2)
V	EMI16	Response to the Item 16 of the Exercise Motivations Inventory (EMI-2)
W	EMI17	Response to the Item 17 of the Exercise Motivations Inventory (EMI-2)
X	EMI18	Response to the Item 18 of the Exercise Motivations Inventory (EMI-2)
Y	EMI19	Response to the Item 19 of the Exercise Motivations Inventory (EMI-2)
Z	EMI20	Response to the Item 20 of the Exercise Motivations Inventory (EMI-2)
AA	EMI21	Response to the Item 21 of the Exercise Motivations Inventory (EMI-2)
AB	EMI22	Response to the Item 22 of the Exercise Motivations Inventory (EMI-2)
AC	EMI23	Response to the Item 23 of the Exercise Motivations Inventory (EMI-2)
AD	EMI24	Response to the Item 24 of the Exercise Motivations Inventory (EMI-2)
AE	EMI25	Response to the Item 25 of the Exercise Motivations Inventory (EMI-2)
AF	EMI26	Response to the Item 26 of the Exercise Motivations Inventory (EMI-2)
AG	EMI27	Response to the Item 27 of the Exercise Motivations Inventory (EMI-2)
AH	EMI28	Response to the Item 28 of the Exercise Motivations Inventory (EMI-2)
AI	EMI29	Response to the Item 29 of the Exercise Motivations Inventory (EMI-2)
AJ	EMI30	Response to the Item 30 of the Exercise Motivations Inventory (EMI-2)
AK	EMI31	Response to the Item 31 of the Exercise Motivations Inventory (EMI-2)
AL	EMI32	Response to the Item 32 of the Exercise Motivations Inventory (EMI-2)
AM	EMI33	Response to the Item 33 of the Exercise Motivations Inventory (EMI-2)
AN	EMI34	Response to the Item 34 of the Exercise Motivations Inventory (EMI-2)
AO	EMI35	Response to the Item 35 of the Exercise Motivations Inventory (EMI-2)
AP	EMI36	Response to the Item 36 of the Exercise Motivations Inventory (EMI-2)
AQ	EMI37	Response to the Item 37 of the Exercise Motivations Inventory (EMI-2)
AR	EMI38	Response to the Item 38 of the Exercise Motivations Inventory (EMI-2)
AS	EMI39	Response to the Item 39 of the Exercise Motivations Inventory (EMI-2)
AT	EMI40	Response to the Item 40 of the Exercise Motivations Inventory (EMI-2)
AU	EMI41	Response to the Item 41 of the Exercise Motivations Inventory (EMI-2)
AV	EMI42	Response to the Item 42 of the Exercise Motivations Inventory (EMI-2)
AW	EMI43	Response to the Item 43 of the Exercise Motivations Inventory (EMI-2)
AX	EMI44	Response to the Item 44 of the Exercise Motivations Inventory (EMI-2)
AY	EMI45	Response to the Item 45 of the Exercise Motivations Inventory (EMI-2)
AZ	EMI46	Response to the Item 46 of the Exercise Motivations Inventory (EMI-2)
BA	EMI47	Response to the Item 47 of the Exercise Motivations Inventory (EMI-2)
BB	EMI48	Response to the Item 48 of the Exercise Motivations Inventory (EMI-2)
BC	EMI49	Response to the Item 49 of the Exercise Motivations Inventory (EMI-2)
BD	EMI50	Response to the Item 50 of the Exercise Motivations Inventory (EMI-2)
BE	EMI51	Response to the Item 51 of the Exercise Motivations Inventory (EMI-2)
BF	Group	Test or Validation Sample for Brazilian Sample (0=Test Sample, AFE; 1=Validation Sample, AFC)
BG	Stress_M	Mean of the answers given to the items of the Stress Management factor (first-order factor)
BH	Revit	Mean of the answers given to the items of the Revitalization factor (first-order factor)
BI	Enjoy	Mean of the answers given to the items of the Enjoyment factor (first-order factor)
BJ	Challenge	Mean of the answers given to the items of the Challenge factor (first-order factor)
BK	Social_Rec	Mean of the answers given to the items of the Social Recognition factor (first-order factor)
BL	Affiliation	Mean of the answers given to the items of the Affiliation factor (first-order factor)
BM	Competition	Mean of the answers given to the items of the Competition factor (first-order factor)
BN	Health_Pressures	Mean of the answers given to the items of the Health Pressures (first-order factor)
BO	Ill_Avoid	Mean of the answers given to the items of the Ill health avoidance (first-order factor)
BP	Positive_Health	Mean of the answers given to the items of the Positive Health (first-order factor)
BQ	Weight_Mangem	Mean of the answers given to the items of the Weight Management (first-order factor)
BR	Appearance	Mean of the answers given to the items of the Appearance (first-order factor)
BS	Strength	Mean of the answers given to the items of the Strength and Endurance (first-order factor)
BT	AGI	Mean of the answers given to the items of the Nimbleness (first-order factor)
BU	Psychological	Mean of the answers given to the items of the Psychological (second-order factor)
BV	Interpersonal	Mean of the answers given to the items of the Interpersonal (second-order factor)
BW	Health	Mean of the answers given to the items of the Health (second-order factor)
BX	Body	Mean of the answers given to the items of the Body (second-order factor)
BY	Physical_Condi	Mean of the answers given to the items of the Physical Condition (second-order factor)

## Sheet: DB
Code_identification	Country	Age	Sex	Physical_Activity	Weight_Status	EMI1	EMI2	EMI3	EMI4	EMI5	EMI6	EMI7	EMI8	EMI9	EMI10	EMI11	EMI12	EMI13	EMI14	EMI15	EMI16	EMI17	EMI18	EMI19	EMI20	EMI21	EMI22	EMI23	EMI24	EMI25	EMI26	EMI27	EMI28	EMI29	EMI30	EMI31	EMI32	EMI33	EMI34	EMI35	EMI36	EMI37	EMI38	EMI39	EMI40	EMI41	EMI42	EMI43	EMI44
1	1	22	1	1	2	5	5	5	0	0	0	5	5	5	0	0	5	5	5	5	5	5	5	0	5	5	5	5	5	0	2	0	5	5	5	5	5	0	5	5	5	5	0	0	0	0	5	5	5
2	1	21	1	0	2	3	4	4	4	0	5	5	5	4	4	3	2	2	5	5	4	5	5	0	4	5	5	4	4	3	1	3	4	5	5	5	5	3	4	5	3	4	3	2	1	2	2	5	5
3	1	21	1	1	2	5	3	3	2	0	0	5	3	1	0	0	0	3	2	5	4	2	5	0	1	4	5	2	2	2	0	5	0	5	4	2	4	0	4	4	4	2	2	0	0	5	3	5	3
4	1	22	1	1	3	2	2	2	3	3	1	3	3	3	0	3	3	3	3	5	5	5	4	1	3	3	3	2	3	3	3	4	4	3	3	4	3	2	3	3	3	3	3	3	2	2	3	3	3
5	1	23	0	0	3	0	0	0	0	4	5	0	0	0	0	0	0	0	0	0	0	0	0	0	0	0	0	0	0	0	0	0	0	0	0	0	0	0	0	0	0	0	0	0	0	0	0	0	0
6	1	22	1	0	3	1	1	0	0	0	1	1	2	0	0	1	1	1	2	3	3	1	3	0	1	2	3	2	4	4	4	3	1	4	3	2	4	3	3	3	3	2	1	1	2	2	3	4	3
7	1	21	1	1	3	2	5	5	3	2	4	5	5	3	1	4	2	3	5	5	5	5	3	0	3	5	5	2	2	2	0	3	0	5	5	5	3	0	3	5	3	3	3	3	0	2	2	5	2
8	1	28	1	1	2	3	3	3	2	0	0	3	4	2	0	3	0	4	0	4	4	2	3	0	3	3	4	1	1	4	0	1	0	4	3	4	4	1	4	4	3	1	0	1	0	1	2	5	4
9	1	22	0	1	3	2	5	5	2	0	2	5	4	3	3	3	1	1	1	5	5	5	4	0	4	5	5	4	4	5	2	2	2	4	4	4	3	2	4	5	4	4	3	2	2	2	2	5	3
10	1	23	1	0	3	5	5	5	5	3	5	5	3	3	3	5	3	5	5	5	5	3	5	3	5	5	5	5	3	5	2	5	3	5	5	5	5	2	5	5	3	5	2	2	0	2	2	5	5
11	1	32	1	1	2	3	3	5	2	0	0	5	5	1	0	5	0	5	3	1	5	1	3	0	3	3	3	1	0	1	0	4	4	1	1	1	2	1	3	3	3	1	0	3	0	5	5	1	3
12	1	23	1	0	1	4	5	5	2	0	0	5	3	4	4	5	2	0	5	4	5	5	5	0	5	5	5	5	3	2	0	3	3	3	5	5	5	0	5	5	3	5	4	5	2	3	3	4	3
13	1	21	1	0	3	5	0	5	0	0	0	5	0	0	0	0	0	0	5	5	0	0	5	0	0	0	0	5	0	0	0	0	0	5	0	0	5	0	0	0	0	0	0	0	0	0	0	5	5
14	1	21	0	0	2	5	0	5	0	2	0	5	5	2	0	0	3	3	3	4	1	1	5	0	3	5	5	5	1	2	5	4	2	3	3	5	5	1	5	5	5	3	2	0	3	3	2	3	0
15	1	18	0	1	1	5	5	5	0	0	2	5	2	0	3	3	0	1	0	0	5	5	5	0	3	5	5	4	0	5	0	3	0	5	5	1	0	0	0	5	4	0	2	0	0	3	5	5	3
16	1	20	1	0	2	0	0	5	0	0	0	5	0	5	0	0	0	0	0	5	5	5	5	0	5	5	5	5	5	0	0	5	0	5	0	5	5	0	5	5	5	5	1	0	0	0	1	5	5
17	1	19	1	0	2	3	4	5	1	0	1	5	4	3	0	4	4	5	5	3	4	2	3	0	2	5	4	4	2	5	0	4	0	5	5	5	3	0	4	5	3	2	0	5	1	4	5	4	2
18	1	19	1	0	1	0	2	2	1	0	1	2	2	0	0	3	0	1	0	0	3	0	2	0	0	3	1	0	0	3	0	0	1	3	4	0	3	0	1	3	1	0	0	4	0	0	1	0	0
19	1	22	1	1	2	5	5	5	0	0	0	5	0	0	0	0	0	0	0	3	5	0	5	0	0	5	0	0	0	0	0	0	0	5	3	0	5	0	0	5	0	0	0	0	0	0	0	5	5
20	1	19	1	1	2	4	5	5	2	0	5	5	5	5	5	1	5	5	5	5	5	5	5	0	5	5	5	5	5	5	0	5	5	5	5	5	4	3	5	5	5	5	5	5	0	5	5	5	3
21	1	22	1	0	2	1	3	3	0	0	0	5	3	1	0	0	4	4	4	0	4	0	0	0	2	4	4	1	0	1	4	2	4	1	1	0	0	0	5	1	1	3	3	3	3	3	3	0	0
22	1	22	1	1	3	5	5	2	0	0	0	2	2	0	0	0	0	0	0	4	4	0	4	0	5	5	1	0	0	0	0	0	0	5	2	2	4	0	2	4	1	0	0	0	0	0	0	5	2
23	1	20	1	0	2	4	3	3	4	0	3	5	4	3	0	4	3	3	3	3	3	3	5	3	3	5	4	3	2	5	4	5	4	5	5	4	5	2	2	5	4	1	4	2	1	4	5	4	4
24	1	21	1	0	2	0	2	2	0	0	2	2	0	0	1	0	0	3	0	0	3	2	2	0	4	4	0	0	0	3	0	0	0	0	2	3	1	0	3	3	0	0	0	2	0	0	0	0	0
25	1	19	0	1	2	0	2	5	0	0	2	2	0	2	0	0	1	4	2	0	3	2	2	0	2	3	4	3	1	0	0	3	4	0	1	1	0	0	2	2	0	1	0	0	0	2	2	3	2
26	1	18	0	0	2	2	1	0	0	0	0	2	1	0	1	2	1	0	0	2	2	0	1	1	0	3	1	0	1	1	1	0	0	1	1	0	1	0	0	1	0	0	0	0	0	0	1	1	1
27	1	18	0	0	2	1	3	3	0	2	0	3	4	4	0	0	5	4	1	0	2	3	3	1	2	3	4	4	1	4	5	5	2	4	4	2	3	2	1	2	4	3	0	1	5	4	3	1	1
28	1	17	0	0	2	4	5	5	3	0	0	5	5	3	4	2	0	5	0	0	5	5	5	0	4	5	5	4	4	4	1	5	4	4	5	5	5	0	5	5	5	5	5	0	2	5	5	5	5
29	1	22	0	0	2	3	2	3	3	3	3	3	3	3	3	3	3	3	3	3	3	3	3	3	3	3	3	3	3	3	3	3	3	3	3	3	3	3	3	3	3	3	3	3	3	3	3	3	3
30	1	18	0	1	2	2	2	4	1	0	1	4	4	3	4	0	1	3	1	3	2	1	4	0	3	3	4	2	1	0	3	1	2	3	0	2	2	0	5	4	3	2	5	1	3	1	5	3	1
31	1	24	0	1	2	3	5	5	2	2	5	5	5	5	5	3	2	5	3	2	5	5	3	2	5	5	5	5	2	3	0	3	5	0	5	5	5	3	5	5	5	5	5	5	5	3	5	2	4
32	1	19	0	0	3	3	5	5	0	0	3	3	2	3	3	4	4	4	4	4	4	4	3	0	5	4	4	3	3	3	4	3	3	4	4	4	3	0	4	4	3	3	3	2	3	2	3	4	3
33	1	19	0	0	2	4	3	4	3	4	3	4	3	3	3	3	3	4	3	3	4	4	4	3	3	3	4	4	4	5	5	5	4	2	5	2	4	4	3	3	3	3	2	2	3	3	3	4	4
34	1	19	1	1	3	2	4	2	1	0	0	3	2	2	1	3	0	0	1	4	3	1	3	0	1	4	3	2	1	3	0	0	0	4	4	2	3	0	2	3	1	0	0	2	0	0	0	4	1
35	1	24	0	1	2	3	3	5	2	0	0	4	3	5	3	0	2	4	3	0	5	3	3	0	3	3	3	3	3	4	4	4	4	4	4	4	2	2	2	5	2	5	5	4	5	3	3	3	3
36	1	22	1	1	2	5	5	4	0	0	3	5	4	4	0	0	0	4	0	5	5	4	5	0	5	5	5	2	0	0	0	3	0	5	5	2	5	0	5	5	5	2	0	0	0	5	4	5	5
37	1	21	1	0	2	4	5	3	0	0	0	5	4	2	0	3	1	4	0	3	5	2	4	0	2	5	5	1	0	5	0	5	0	4	5	1	3	0	1	5	4	2	0	3	0	5	5	3	2
38	1	23	1	0	2	5	4	4	4	1	0	4	5	0	0	0	0	4	0	5	5	1	4	0	3	3	5	0	0	2	0	3	0	4	4	0	4	0	2	5	5	3	0	0	0	4	4	5	5
39	1	20	0	1	2	4	5	5	5	0	5	5	5	5	5	5	3	5	3	5	5	5	5	2	5	5	5	5	5	5	2	5	5	3	5	5	4	1	5	5	5	5	5	2	2	5	5	3	3
40	1	19	1	1	1	1	5	5	0	0	3	5	3	5	4	0	2	4	5	0	5	5	2	0	5	5	5	5	3	0	3	3	5	0	5	5	1	0	5	5	1	5	5	5	2	2	5	0	1
41	1	20	0	0		2	4	3	0	0	4	5	2	2	0	4	1	3	1	0	5	4	3	0	5	4	4	2	2	0	0	4	0	0	3	5	3	0	5	5	1	2	1	0	1	3	3	0	2
42	1	18	1	1	2	4	4	5	1	0	0	5	5	5	0	4	0	5	0	5	5	5	5	0	5	5	5	5	4	4	0	5	0	5	5	5	5	1	5	5	5	4	4	0	0	5	5	5	4
43	1	20	1	1	2	5	4	4	0	3	4	5	4	3	4	3	4	4	4	4	4	4	5	2	4	4	4	4	4	0	4	4	4	4	4	4	5	4	3	4	4	4	4	0	4	4	4	4	4
44	1	20	1	1	2	4	4	5	2	0	5	5	3	5	0	0	0	5	0	5	5	5	5	0	5	5	4	5	1	3	0	3	3	5	5	5	5	0	5	5	4	5	0	0	0	0	0	4	5
45	1	19	1	0	2	4	5	5	3	3	0	5	5	3	0	5	0	5	2	5	5	2	5	2	5	5	5	5	0	5	0	5	0	5	5	5	5	3	5	5	5	2	2	5	0	5	5	5	5
46	1	18	1	0	2	5	4	3	4	0	0	3	0	0	2	0	0	3	3	5	4	4	4	1	3	2	1	1	0	1	0	0	0	5	2	1	5	0	3	3	1	0	3	0	0	0	2	5	5
47	1	18	0	1	2	3	2	0	0	0	0	2	0	0	0	0	0	1	1	2	1	0	2	0	0	3	0	0	0	0	3	3	3	1	0	0	3	0	0	0	0	0	0	0	3	3	3	3	3
48	1	18	1	0	2	5	5	5	0	1	1	5	2	0	0	0	0	2	4	5	5	5	5	0	5	5	5	5	3	0	0	3	3	5	3	3	5	2	4	5	1	3	1	0	0	3	3	5	5
49	1	18	1	1	2	3	4	5	1	3	5	5	2	5	1	0	0	0	3	1	4	3	5	3	5	5	3	5	3	4	2	1	0	4	4	5	5	4	5	5	1	4	3	3	0	4	4	5	5
50	1	19	0	1	3	4	1	4	0	0	3	5	4	2	3	0	1	3	4	5	5	4	5	0	3	5	3	3	1	0	0	2	1	5	4	2	5	1	3	4	2	2	2	0	0	0	2	5	4
51	1	18	1	0	2	5	5	5	2	0	0	5	3	3	4	4	2	1	0	0	5	2	3	0	4	5	5	4	3	4	0	1	0	1	3	3	3	0	3	5	1	1	4	5	1	1	1	4	0
52	1	19	1	0	2	3	4	5	2	1	1	4	0	0	0	0	0	0	3	3	4	5	2	0	5	5	2	5	1	0	0	3	3	3	3	5	2	0	5	5	0	2	2	0	0	3	3	3	3
53	1	18	0	1	2	2	4	5	0	3	1	5	5	3	1	0	5	4	3	0	5	3	5	0	5	5	5	3	0	0	2	1	1	1	4	1	5	3	3	5	5	3	2	3	3	3	3	1	5
54	1	20	1	1	2	4	4	5	3	2	1	5	5	5	5	5	5	5	5	5	5	5	5	1	5	5	5	5	5	5	3	5	4	5	5	5	5	3	5	5	5	5	5	4	5	5	5	5	5
55	1	19	0	1	2	0	1	5	1	1	2	2	2	2	1	1	3	2	2	0	3	2	2	0	1	2	3	4	2	2	3	3	3	2	2	2	2	2	2	2	3	3	2	1	1	1	2	2	2
56	1	19	0	0	2	4	5	5	3	3	4	5	4	3	5	5	3	2	4	0	5	4	4	0	4	5	5	4	4	5	2	2	1	2	5	4	4	1	4	5	4	4	4	5	0	0	1	2	2
57	1	18	0	0	3	5	5	5	0	2	4	5	5	4	0	0	0	5	4	3	0	3	4	2	0	4	5	2	0	0	0	4	4	4	0	0	4	4	0	4	5	3	0	0	0	5	5	4	4
58	1	22	0	1	2	5	5	2	3	0	5	5	5	0	3	0	0	5	0	5	5	0	5	0	4	5	5	0	2	0	0	5	0	5	5	0	5	0	5	4	5	0	0	1	0	5	5	5	5
59	1	19	1	1	3	4	0	0	0	0	0	5	5	0	0	4	0	5	0	5	5	5	5	0	5	5	5	5	4	5	4	5	4	5	5	0	4	0	5	5	5	2	4	4	0	5	5	5	5
60	1	19	1	1	2	5	4	4	4	0	4	5	3	3	0	0	0	2	2	5	5	5	5	0	5	5	5	4	4	4	0	4	0	5	5	5	5	0	5	5	3	5	2	3	0	3	3	5	5
61	1	19	1	1	2	3	5	5	2	0	4	5	5	5	0	2	5	5	5	3	4	5	5	1	5	5	5	5	0	0	3	3	4	4	4	5	5	1	5	5	5	4	0	0	4	5	5	5	1
62	1	17	1	1	2	5	5	5	1	0	0	5	5	5	4	0	3	2	1	5	5	4	5	2	4	5	3	4	1	0	2	4	4	5	2	3	5	1	4	5	5	3	5	3	1	4	5	5	5
63	1	19	1	0	3	3	1	3	1	0	5	2	2	1	3	1	1	3	3	3	3	4	2	0	5	3	4	2	1	1	1	4	3	2	2	4	2	1	3	3	2	2	2	1	1	4	4	3	1
64	1	18	1	0	3	3	3	0	0	0	0	3	1	0	0	1	0	0	0	3	1	0	0	0	0	1	0	0	0	1	0	0	0	3	1	0	3	0	0	1	0	0	0	1	0	0	0	3	3
65	1	18	1	1	3	5	5	3	0	3	0	5	5	1	4	4	5	5	5	5	5	1	5	3	0	5	5	2	0	0	4	4	4	5	5	0	5	3	0	5	5	0	2	0	4	4	4	5	5
66	1	17	0	0	2	1	4	1	0	0	1	4	0	0	0	1	0	2	1	1	3	0	1	0	0	1	1	0	0	2	0	0	0	0	1	0	0	0	0	2	1	0	0	0	0	0	0	1	0
67	1	19	1	1	1	2	5	3	2	0	1	3	1	1	0	3	0	0	0	0	5	3	2	0	2	5	2	2	0	3	0	0	0	1	4	1	2	0	2	4	1	1	0	3	0	0	1	2	1
68	1	19	1	0	2	5	5	4	2	2	4	5	4	4	0	1	0	3	2	5	5	2	5	2	4	5	4	3	0	1	1	3	4	5	5	4	5	3	3	5	4	4	1	0	0	3	3	5	5
69	1	18	0	0	2	3	5	5	0	0	5	4	2	3	4	4	1	4	0	0	5	0	2	0	0	4	3	1	0	5	0	0	0	2	5	0	2	0	1	1	0	0	2	5	0	0	3	0	2
70	1	19	1	0	3	2	4	5	0	0	3	4	4	1	0	5	0	2	0	5	5	3	1	0	5	5	5	5	0	5	0	4	0	5	5	3	0	0	5	5	3	0	4	5	0	4	4	3	0
71	1	23	1	0	2	4	2	4	1	3	4	3	2	3	1	0	4	3	4	4	1	3	4	2	4	3	4	4	3	3	3	2	4	4	3	4	4	3	4	3	2	2	1	0	1	2	3	4	4
72	1	19	1	0	3	5	3	2	0	0	0	2	3	0	0	3	4	4	0	4	2	0	4	0	0	3	4	0	0	0	4	4	1	4	0	0	5	0	0	0	4	0	0	0	4	4	4	5	5
73	1	20	1	0	2	5	5	5	0	0	0	5	5	1	5	5	0	5	4	5	5	2	5	0	4	5	5	4	3	5	0	5	0	5	5	5	5	0	5	5	5	4	5	5	0	5	4	5	5
74	1	20	1	0	2	5	4	5	0	0	0	5	2	5	0	5	0	0	3	5	5	1	5	0	1	5	5	5	0	5	0	4	0	5	5	5	5	0	3	5	3	0	0	0	0	4	5	5	5
75	1	21	0	0	3	4	4	3	0	0	5	5	3	3	4	0	3	4	3	2	4	3	4	0	4	4	4	3	0	3	3	4	3	3	4	3	3	0	4	4	3	0	3	2	3	4	4	3	3
76	1	19	1	0	2	5	5	2	2	0	2	5	4	3	3	5	2	4	3	5	4	2	5	0	3	4	4	2	1	4	0	3	1	4	5	2	5	0	2	4	4	2	3	5	1	4	4	5	5
77	1	20	1	1	2	5	5	5	3	3	0	5	5	5	0	3	0	5	5	5	5	5	5	1	2	5	5	5	0	2	0	5	2	5	5	5	5	3	5	5	5	5	0	0	0	5	5	5	5
78	1	19	1	0	3	5	3	3	0	0	5	5	2	2	1	2	2	1	1	5	3	3	5	1	5	4	2	2	0	0	2	2	0	5	3	3	5	0	5	5	1	2	2	0	0	1	1	5	5
79	1	19	1	1	2	5	5	3	0	0	1	5	4	1	0	1	0	0	0	5	3	2	5	0	3	3	4	1	0	0	0	5	5	5	4	4	5	0	3	4	0	0	1	5	1	5	5	5	5
80	1	21	1	0	2	0	3	5	0	0	0	3	2	3	0	0	0	0	0	1	5	1	1	0	5	4	1	3	0	4	0	4	0	2	5	2	1	0	5	4	0	1	0	0	0	1	0	2	0
81	1	20	0	1	2	2	4	5	2	1	4	4	4	5	1	1	4	4	3	3	4	4	4	2	4	4	4	4	1	2	3	4	4	3	4	4	3	1	3	4	4	4	2	1	2	4	4	3	2
82	1	20	1	0	2	3	5	1	0	0	0	5	5	0	2	5	1	4	2	4	5	3	4	0	1	5	5	2	2	4	0	0	0	5	5	0	3	0	2	5	5	0	0	0	0	3	4	3	2
83	1	21	1	1	2	4	5	5	4	1	5	5	5	3	3	5	5	5	5	3	5	3	5	3	5	5	5	5	0	3	1	3	3	3	5	5	5	3	5	5	5	5	5	1	1	5	5	5	5
84	1	18	1	0	2	3	5	4	0	0	2	5	2	4	4	4	0	2	1	0	5	4	4	0	5	5	4	3	1	5	0	4	0	3	4	5	2	0	4	5	3	3	4	2	0	4	3	3	2
85	1	21	1	0	2	4	4	4	0	0	1	4	4	3	0	3	0	1	3	5	5	4	5	0	5	5	4	4	1	5	0	3	1	5	5	4	5	0	5	5	4	4	3	0	0	4	2	5	4
86	1	19	1	0	3	3	3	4	2	0	3	4	2	1	0	0	0	2	1	4	4	3	4	1	3	4	4	1	1	0	0	4	1	4	3	1	3	1	2	3	2	2	5	4	0	5	4	4	4
87	1	19	1	0	3	5	3	5	0	3	5	5	3	5	0	0	5	5	5	5	5	5	5	3	3	3	5	2	0	0	5	2	5	5	0	3	5	0	3	2	0	0	1	0	5	2	5	5	5
88	1	19	0	1	3	3	3	3	2	2	2	3	3	3	2	2	2	2	2	3	3	3	3	2	3	3	3	3	2	3	2	3	2	3	3	3	3	2	3	3	3	3	2	2	2	3	3	3	3
89	1	21	0	1	2	5	5	5	0	5	0	5	5	5	2	0	5	5	5	5	2	5	5	5	5	2	5	5	0	0	5	5	5	5	2	0	5	5	5	2	5	5	5	0	5	5	5	5	5
90	1	19	1	1	2	1	5	5	0	0	1	5	1	3	1	4	2	2	2	2	5	2	3	0	5	5	4	3	2	2	1	3	1	0	3	1	0	0	4	5	1	1	3	1	1	1	2	1	0
91	1	19	1	0	2	3	5	0	0	0	0	1	2	0	2	2	0	2	0	3	3	0	1	0	0	1	3	0	0	3	0	0	0	3	3	0	3	0	2	0	3	0	0	3	0	0	0	1	3
92	1	19	1	1	2	1	3	3	0	0	1	4	3	1	2	3	0	1	1	1	4	2	1	0	3	3	3	1	2	1	0	4	2	1	3	3	1	0	4	4	2	1	2	1	0	3	2	2	1
93	1	19	1	0	2	2	3	4	0	0	1	3	3	4	2	0	0	3	1	0	2	2	3	0	3	3	3	4	2	2	0	2	0	0	2	2	0	0	1	2	3	0	1	1	0	1	1	0	3
94	1	21	1	1	2	1	2	5	0	0	4	5	4	5	5	2	0	2	3	3	5	5	3	0	5	5	5	5	3	0	2	4	3	2	2	5	0	0	5	5	4	5	5	4	0	2	3	2	0
95	1	23	0	0	3	4	4	3	3	1	2	3	2	2	3	2	1	1	1	5	4	2	3	0	2	4	4	3	2	1	0	3	1	5	4	2	3	1	3	4	2	2	3	3	0	3	2	4	3
96	1	21	1	0	2	3	3	5	0	0	4	4	2	5	5	3	0	3	0	0	5	5	5	0	3	5	5	3	0	5	0	5	0	0	5	5	0	0	5	5	0	5	0	0	0	5	5	2	0
97	1	24	1	0	1	0	4	5	2	0	3	5	3	5	3	2	0	3	3	2	5	5	4	0	5	5	5	5	3	5	0	5	3	4	5	4	3	0	5	5	4	5	5	5	0	5	5	2	2
98	1	24	1	0	2	0	5	3	0	0	1	5	0	1	1	3	0	0	0	0	4	4	2	0	0	5	1	4	1	5	0	1	3	1	4	4	3	0	2	5	0	2	2	0	0	2	2	0	2
99	1	20	1	0	2	5	4	4	4	0	0	4	1	1	1	4	0	0	0	5	4	1	4	0	1	4	1	0	0	4	0	0	0	4	1	0	4	0	1	3	0	0	0	0	0	0	0	4	0
100	1	19	0	1	2	5	5	5	0	0	5	5	1	5	2	0	0	0	0	0	4	5	5	0	5	5	2	3	0	0	1	0	0	0	0	0	0	0	4	5	0	3	3	0	1	0	0	0	0
101	1	20	1	0	1	4	5	5	2	2	1	5	5	5	0	3	4	3	2	0	5	5	5	1	5	5	5	5	2	5	0	4	1	0	5	5	5	1	5	5	5	5	1	0	0	5	5	0	5
102	1	20	1	1	2	4	3	4	2	1	1	4	2	4	1	0	0	2	1	5	3	3	4	0	3	3	2	4	2	2	0	2	2	4	3	4	4	0	4	4	2	3	2	2	0	3	4	4	2
103	1	20	1	0	2	3	2	2	1	0	2	2	2	0	1	4	4	3	3	4	3	1	4	0	1	3	2	1	0	3	2	2	1	4	4	3	4	0	2	3	2	0	1	3	1	3	4	5	5
104	1	22	0	1	2	5	4	4	3	2	3	5	5	3	3	1	3	5	3	2	5	4	5	3	4	5	5	3	2	1	3	2	3	4	5	3	5	3	4	5	5	3	3	2	3	3	4	3	5
105	1	20	1	1	3	5	4	4	1	0	1	5	5	3	1	4	2	3	2	5	5	3	5	0	3	5	5	3	1	2	0	2	5	5	4	2	3	1	2	5	5	3	1	3	1	1	2	5	1
106	1	20	1	1	2	2	3	5	2	1	5	5	5	5	2	1	1	5	5	3	5	5	5	5	5	5	5	5	5	5	2	5	5	4	3	4	5	2	5	5	5	5	5	5	5	5	5	5	5
107	1	19	1	0	2	5	5	5	5	3	5	5	5	4	4	5	0	5	5	5	5	5	5	0	5	5	5	4	4	5	0	5	5	5	5	5	5	2	4	5	4	5	5	5	5	5	5	5	5
108	1	20	1	0	2	3	4	4	2	1	3	4	4	4	3	3	2	2	2	2	4	4	4	2	4	4	4	4	3	4	2	4	4	4	4	4	4	2	4	4	4	4	3	4	3	4	4	4	3
109	1	19	1	0	2	3	5	5	5	3	4	5	5	5	4	5	2	4	4	4	5	5	5	0	4	5	5	5	3	5	0	4	2	2	5	5	5	2	5	5	5	5	5	5	0	5	5	5	2
110	1	19	1	0	3	0	2	0	0	0	0	0	0	0	0	0	0	0	0	0	0	0	0	0	0	0	0	0	0	0	0	0	0	0	0	0	0	0	0	0	0	0	0	0	0	0	0	0	0
111	1	23	1	0	2	3	4	4	3	0	0	3	3	2	2	5	3	3	3	3	5	5	4	0	3	3	4	4	4	4	3	4	4	4	5	5	5	0	4	4	4	5	5	4	3	4	4	5	4
112	1	21	1	0	3	1	1	1	1	0	1	1	4	1	0	1	0	1	1	5	1	1	1	0	1	1	5	1	1	1	0	1	0	1	1	0	1	0	0	1	0	1	1	1	0	0	0	1	0
113	1	22	0	1	3	4	4	5	3	2	4	5	3	5	0	0	0	2	4	4	5	5	4	0	4	5	4	4	2	0	0	1	3	4	4	4	4	0	3	4	2	4	1	1	0	1	3	4	4
114	1	22	0	1	2	3	3	4	2	2	2	3	4	4	2	1	1	2	3	0	2	3	4	1	2	3	3	4	1	0	0	1	2	2	2	3	4	2	2	3	3	4	2	0	0	1	1	1	3
115	1	21	0	1	2	0	0	3	0	0	0	2	4	4	4	0	5	4	4	0	1	3	4	1	3	2	3	3	4	0	4	3	4	2	0	2	4	3	3	3	4	4	5	0	4	5	4	0	4
116	1	18	1	0	3	5	5	4	0	0	4	4	3	2	0	0	0	4	2	5	4	2	3	0	3	4	5	0	0	4	0	5	3	5	4	2	4	0	4	4	4	2	3	0	0	5	4	5	2
117	1	21	0	1	3	3	2	4	0	1	2	4	4	3	0	0	1	3	3	5	5	3	5	1	2	3	4	1	1	3	1	2	1	5	2	0	5	1	1	4	5	2	0	0	1	3	3	4	4
118	1	21	1	0	2	3	2	3	0	0	0	4	1	0	0	2	0	0	0	4	4	0	3	0	0	5	2	0	0	5	0	0	0	4	3	1	4	0	1	4	1	0	0	0	0	0	0	5	0
119	1	22	0	1	2	3	2	5	0	0	5	5	4	5	5	0	3	4	4	0	3	4	4	0	4	4	5	4	5	0	4	4	5	3	0	5	0	0	3	5	2	5	4	4	5	4	5	2	2
120	1	21	1	1	3	4	3	5	0	0	0	5	4	5	2	2	0	3	4	5	4	5	5	0	4	5	3	5	0	0	3	2	2	5	3	3	4	0	2	5	3	4	1	3	2	2	3	5	5
121	1	22	1	1	2	1	4	5	0	0	0	5	5	4	0	1	0	3	2	4	4	4	5	0	2	5	5	4	1	2	0	4	0	4	4	2	5	0	2	5	5	2	0	0	0	3	0	5	5
122	1	22	0	0	3	2	1	5	0	0	2	3	1	1	0	0	0	3	1	4	3	3	3	0	2	3	3	2	2	0	0	3	0	1	1	3	3	0	0	5	2	1	0	0	0	2	2	3	3
123	1	22	0	0	2	5	0	0	0	0	0	0	4	0	0	0	0	0	0	5	0	0	4	0	0	3	0	0	0	0	0	0	0	4	0	0	3	0	0	0	0	0	0	0	0	0	0	3	3
124	1	21	0	1	3	2	5	5	5	0	0	5	3	4	0	0	0	0	0	0	5	3	3	0	4	5	5	4	0	5	1	3	0	1	3	3	2	0	4	4	1	4	2	0	0	3	0	0	0
125	1	23	0	1	1	3	4	4	4	1	1	4	2	3	1	2	1	2	1	0	4	2	4	0	3	4	2	2	2	4	0	2	0	0	4	2	3	0	3	3	1	2	2	2	0	1	1	0	0
126	1	21	0	1	3	4	4	5	3	2	4	4	3	4	4	2	2	3	2	4	4	3	4	2	4	4	3	3	3	4	3	3	3	4	4	4	3	3	4	4	3	4	4	4	3	3	3	4	3
127	1	22	0	1	2	3	3	4	2	2	3	3	3	3	3	3	3	3	3	0	3	3	4	2	4	3	3	4	2	2	2	2	4	1	3	4	4	1	4	3	4	4	1	1	2	3	4	2	3
128	1	21	1	1	2	2	5	5	2	0	3	5	5	5	3	2	4	5	4	0	5	5	5	0	5	5	5	5	5	2	4	5	4	0	4	5	4	2	4	5	5	5	5	0	2	5	2	1	3
129	1	22	1	1	2	0	5	5	0	0	5	5	5	5	5	5	0	5	0	3	5	5	0	0	5	5	5	5	2	5	0	5	5	5	5	5	0	0	5	5	0	5	5	0	0	5	5	5	0
130	1	21	1	1	2	4	3	5	3	0	5	5	3	5	3	5	3	3	3	5	5	5	4	0	5	5	3	5	3	0	0	0	3	5	5	2	5	0	5	5	3	3	3	0	3	3	3	5	3
131	1	20	1	0	2	5	3	3	3	2	2	4	4	4	1	3	1	4	4	4	4	5	5	1	3	4	5	3	1	4	1	4	4	4	4	3	4	1	2	3	3	3	1	3	3	4	4	4	3
132	1	23	1	1	2	3	3	5	2	0	2	5	4	5	2	1	1	2	1	0	5	5	4	0	4	5	4	5	2	2	0	3	1	3	4	5	2	0	3	4	2	5	2	0	1	3	3	1	3
133	1	19	0	0	2	0	0	0	0	0	0	0	0	0	0	0	0	0	0	0	0	0	0	0	0	0	0	0	0	0	0	0	0	0	0	0	0	0	0	0	0	0	0	0	0	0	0	0	0
134	1	34	1	0	2	1	3	2	0	0	0	4	4	0	2	5	1	4	1	1	5	1	1	0	2	4	4	1	1	5	1	4	1	1	5	2	0	0	2	1	1	1	1	5	0	4	1	1	1
135	1	18	1	0	3	1	4	2	2	0	0	5	2	0	0	3	0	3	1	5	4	0	5	0	4	4	2	0	1	2	0	3	0	5	4	0	5	0	5	4	1	0	0	0	0	4	2	5	5
136	1	19	1	0	1	3	5	4	2	0	1	5	3	2	3	5	1	2	2	1	5	3	3	0	5	5	5	3	4	4	1	4	2	2	5	4	2	1	4	4	2	3	4	4	2	4	4	3	1
137	1	18	1	0	2	1	4	5	0	0	2	5	4	5	4	2	2	4	4	3	5	5	4	1	5	5	5	5	3	3	1	4	3	2	3	5	3	1	3	5	3	4	4	4	1	5	4	4	2
138	1	24	1	0	2	1	1	1	0	0	1	1	1	0	1	0	0	1	0	0	1	0	0	0	1	1	1	0	1	1	0	1	0	0	1	0	0	0	1	1	0	0	1	0	0	1	1	0	0
139	1	20	1	1	2	5	4	4	0	0	0	5	5	4	0	3	0	3	0	5	3	3	5	0	2	4	4	4	0	0	0	2	0	5	0	2	0	0	2	5	2	3	0	0	0	4	2	5	0
140	1	20	1	0	2	2	3	4	1	0	0	3	0	5	2	1	0	2	0	3	2	3	3	0	4	3	4	2	2	1	0	5	1	3	2	4	2	0	1	2	1	3	3	0	0	5	2	3	2
141	1	22	1	0	3	5	5	5	5	5	5	5	5	5	5	5	5	5	5	5	5	5	5	5	5	5	5	5	5	5	5	5	5	5	5	5	5	3	5	5	5	5	5	5	5	5	5	5	5
142	1	22	1	1	2	3	2	4	0	0	3	5	4	5	1	0	0	0	0	2	1	4	4	0	3	2	2	3	1	0	0	2	0	3	1	4	2	0	3	4	2	5	3	0	0	2	3	2	2
143	1	20	1	1	1	3	2	5	0	0	5	4	4	5	1	0	3	5	3	0	4	5	5	0	5	5	5	5	3	0	2	5	5	1	1	5	3	0	5	5	3	5	4	0	3	4	5	0	4
144	1	20	0	1	2	5	5	5	3	1	1	5	3	4	2	1	1	4	3	1	5	5	4	1	4	5	5	4	2	0	1	0	1	4	4	4	4	1	5	5	4	3	2	0	1	0	1	5	4
145	1	21	0	1	3	3	2	4	2	0	2	4	4	3	2	2	0	3	2	4	5	2	2	0	3	2	3	3	1	3	0	1	0	3	2	3	3	0	3	3	3	3	1	0	0	3	4	3	1
146	1	20	1	1	2	5	5	5	0	0	4	5	4	5	3	0	3	4	2	3	4	4	4	0	5	5	4	4	3	1	1	3	3	3	3	4	3	0	5	5	3	4	3	0	1	2	4	4	2
147	1	21	0	1	2	5	5	5	1	0	2	5	1	5	0	0	0	3	0	1	5	5	4	0	4	5	3	5	0	4	1	2	0	5	5	5	3	0	5	5	2	4	0	0	1	0	0	3	1
148	1	26	0	0	2	5	5	5	5	5	5	5	5	5	4	5	3	5	5	0	5	5	5	5	4	4	4	4	5	3	2	4	2	0	5	4	5	2	2	5	5	5	4	1	2	5	4	0	5
149	1	24	0	0	3	5	5	5	5	5	5	5	5	2	2	3	2	5	3	5	5	2	5	4	3	5	5	2	2	5	2	5	2	5	5	3	5	5	5	5	5	3	2	4	2	5	5	5	5
150	1	21	0	1	2	2	5	5	0	0	5	5	0	5	0	0	0	0	0	3	5	5	3	0	5	5	5	5	0	3	0	0	0	2	2	5	2	0	5	5	0	5	0	0	0	0	0	3	0
151	1	21	0	0	2	1	4	2	5	0	0	5	2	0	0	5	3	0	0	0	5	1	3	0	2	5	1	0	0	5	0	0	0	0	5	0	2	0	4	5	3	0	0	2	0	0	2	0	3
152	1	21	0	1	2	0	2	5	2	0	3	3	2	1	5	0	0	3	1	0	2	0	0	0	3	2	1	2	4	3	0	0	0	0	0	0	0	0	2	2	2	4	5	0	0	0	2	0	0
153	1	22	0	0	2	4	5	5	4	0	1	5	5	5	3	0	1	5	4	3	4	5	5	0	5	5	5	5	3	3	1	4	5	5	3	5	3	3	5	5	5	5	3	2	2	3	5	3	3
154	1	23	1	1	3	0	2	1	0	0	0	2	0	0	1	1	3	0	0	4	3	0	0	0	1	1	2	0	0	2	3	3	3	4	0	0	0	0	1	1	0	0	0	0	0	1	0	0	1
155	1	20	1	0		3	3	5	2	0	2	5	4	3	1	4	1	2	2	3	5	4	4	0	3	5	4	3	2	5	0	4	0	3	5	4	3	0	4	5	3	3	1	5	0	3	4	4	3
156	1	19	1	1	2	5	5	5	2	3	3	5	5	3	0	0	0	5	5	5	5	5	5	2	0	5	5	3	0	0	0	5	5	5	5	5	5	4	0	5	5	4	0	0	0	5	5	5	5
157	1	20	0	1	2	5	5	5	5	2	2	5	5	3	2	1	5	5	2	3	5	2	4	0	0	4	5	2	4	4	4	4	5	4	5	4	5	3	2	4	5	5	4	5	5	4	5	4	5
158	1	19	1	0	3	5	5	5	2	0	1	5	5	5	0	3	2	1	2	5	5	5	5	0	4	5	4	5	1	5	0	3	0	5	5	5	5	0	3	5	2	2	1	5	0	3	4	5	5
159	1	29	1	1	2	5	5	5	0	0	0	5	4	3	0	3	0	2	2	5	5	4	5	0	5	5	5	3	3	3	0	5	0	5	5	5	5	0	5	5	3	3	4	0	0	4	5	5	5
160	1	19	1	0	2	3	3	3	0	0	0	1	2	1	0	0	0	0	0	1	1	0	1	0	0	1	1	0	0	0	0	1	0	1	1	0	1	0	0	1	1	0	0	0	0	1	0	1	0
161	1	19	1	1	3	4	4	4	1	1	1	4	4	4	4	4	3	4	3	5	4	3	4	1	4	4	4	4	3	2	3	4	2	4	4	4	5	2	4	4	3	3	4	4	2	3	2	4	4
162	1	26	1	1	1	0	0	0	0	0	0	5	5	0	0	0	0	0	0	0	5	0	0	0	3	5	3	0	0	0	0	0	0	0	0	0	0	0	0	3	3	0	1	0	0	5	5	0	0
163	1	19	1	1	2	4	5	5	0	0	3	5	4	5	1	0	0	3	3	5	5	5	5	0	4	5	5	5	2	5	4	4	3	5	5	5	4	1	3	5	4	4	4	0	4	4	3	5	3
164	1	19	1	0	2	5	5	4	2	0	0	5	3	1	0	1	0	2	0	2	5	3	5	0	3	5	5	1	1	2	0	3	2	5	5	3	4	0	4	5	3	1	1	0	0	2	0	3	4
165	1	20	1	0	1	1	3	3	0	1	2	3	4	3	1	4	4	4	4	0	3	3	4	3	3	3	4	2	0	3	3	4	4	0	3	3	4	3	3	3	3	2	1	3	3	4	3	0	2
166	1	21	1	0	2	5	5	4	2	0	0	5	5	0	0	5	0	0	0	5	5	2	5	0	4	5	2	2	0	5	0	0	0	5	5	2	2	0	2	5	3	2	0	0	0	0	0	5	5
167	1	20	0	0	3	4	4	4	1	2	3	5	5	4	1	5	0	3	0	5	5	5	5	0	5	5	5	5	1	5	0	5	2	5	5	5	4	0	4	5	3	4	1	1	0	5	4	5	5
168	1	22	1	0	2	4	4	4	0	0	2	4	3	3	2	4	1	3	2	5	5	3	4	0	3	4	3	2	1	2	0	2	1	4	4	3	3	0	5	5	1	3	3	4	0	3	3	4	3
169	1	20	0	0	2	0	2	4	0	0	0	5	0	0	0	5	0	0	0	0	5	4	0	0	0	3	4	0	0	0	0	0	0	0	0	0	0	0	5	5	0	0	0	0	0	0	0	0	0
170	1	19	1	0	2	5	2	2	0	1	0	4	3	0	1	4	0	1	0	5	4	1	1	0	3	4	3	0	0	3	0	1	0	5	4	0	5	1	1	3	4	0	2	3	2	3	2	5	5
171	1	19	1	0	2	1	1	3	0	0	1	3	3	0	1	1	0	0	3	3	1	1	3	0	3	1	1	1	1	1	0	0	0	3	0	3	3	0	3	3	3	1	1	0	0	0	1	3	3
172	1	18	1	0	2	2	2	1	0	0	1	1	1	0	2	1	0	1	1	4	3	1	2	0	4	3	3	0	1	2	0	3	0	2	3	0	2	0	3	2	0	2	1	0	0	2	1	2	2
173	1	20	1	1	2	4	4	5	2	0	5	5	4	5	2	4	0	1	1	1	5	4	4	0	5	5	3	5	3	4	0	3	1	1	4	4	3	0	5	5	3	3	2	0	0	3	2	2	2
174	1	23	1	0	3	3	5	5	5	0	3	5	5	1	1	5	5	5	5	5	5	5	5	1	5	5	5	2	2	5	1	5	1	5	5	5	5	1	5	5	5	2	2	5	1	1	3	5	5
175	1	18	1	1	2	2	4	3	2	0	1	5	3	4	2	3	2	3	2	3	4	4	4	1	2	5	5	4	2	3	2	4	3	4	4	3	3	0	3	5	3	3	2	1	1	4	3	3	2
176	1	23	1	1	2	5	5	5	1	0	1	5	2	5	2	0	0	4	3	5	5	5	4	0	2	5	4	5	2	2	0	1	1	5	5	4	1	0	1	5	3	4	3	0	0	2	4	5	0
177	1	20	1	0	2	5	3	5	2	0	3	3	1	4	2	2	0	0	0	3	3	3	3	1	5	3	1	1	0	0	0	4	0	3	1	4	4	0	5	5	1	0	3	1	0	3	1	4	2
178	1	22	0	1	2	2	4	5	0	0	0	5	5	5	0	0	0	5	5	0	5	4	4	0	1	5	5	3	0	0	0	0	0	0	0	2	4	0	0	4	4	0	0	0	0	0	0	0	0
179	1	21	1	1	1	4	4	4	4	1	2	5	5	4	2	1	2	2	2	0	5	3	5	1	3	5	5	3	1	1	1	4	1	1	5	3	5	2	4	5	5	3	2	0	0	5	3	1	5
180	1	22	1	0	3	5	5	5	5	0	1	5	3	1	4	4	1	2	1	5	5	1	5	0	1	5	5	0	0	5	2	0	0	5	5	1	5	0	2	2	1	0	0	4	0	0	1	5	5
181	1	19	1		2	5	4	5	3	3	4	5	2	5	5	4	2	2	2	5	5	5	5	2	5	5	2	5	2	3	0	0	0	5	2	3	5	0	5	5	0	3	5	3	0	2	2	5	5
182	1	22	1	1	2	3	5	5	0	0	0	4	4	4	0	3	4	5	4	1	5	4	4	1	2	5	5	5	0	0	3	4	4	4	4	4	3	1	3	4	4	3	2	2	4	4	3	4	3
183	1	23	0	0	3	4	4	5	2	1	1	4	3	4	1	3	4	4	4	4	4	4	4	1	2	4	4	4	2	3	3	3	4	4	4	3	3	2	4	4	3	3	2	2	3	2	3	4	1
184	1	22	0	1	3	2	5	5	0	0	3	5	5	5	4	0	5	5	5	1	5	5	2	0	5	5	5	5	0	0	5	5	5	3	0	5	0	0	3	5	5	5	5	0	5	5	5	1	0
185	1	24	0	1	2	3	3	4	0	0	4	4	2	3	0	0	0	3	3	4	4	3	3	0	3	4	4	3	3	3	0	2	2	3	3	4	2	0	3	3	1	3	2	0	1	3	2	3	2
186	1	22	1	0		5	5	5	5	0	0	5	5	5	0	1	1	5	1	5	5	5	5	0	5	5	5	5	0	5	1	5	1	5	5	5	5	0	5	5	5	5	0	5	1	5	5	5	5
187	1	27	0	1	2	0	0	5	0	0	3	3	2	4	4	0	1	2	1	0	0	2	1	0	2	2	2	4	4	2	1	2	1	0	1	3	0	0	2	2	2	4	4	0	1	1	2	1	1
188	1	21	0	1	2	5	4	5	3	2	2	5	5	4	3	0	3	4	3	3	4	4	4	1	5	3	4	4	3	1	3	1	3	5	3	2	5	2	4	4	4	4	3	1	1	1	2	4	5
189	1	22	0	0	2	3	5	2	2	1	0	4	4	2	2	4	2	2	2	3	4	2	4	2	2	4	3	2	2	3	2	2	2	3	4	2	3	2	2	3	3	2	2	1	2	2	2	2	3
190	1	23	1	1	2	0	5	5	0	0	5	5	0	5	0	5	0	0	0	0	5	5	5	0	5	5	5	5	0	5	0	0	0	0	5	5	0	0	5	5	0	0	0	0	0	0	0	0	0
191	1	22	0	1	1	0	5	5	0	0	5	5	3	5	0	5	0	3	0	0	5	5	5	0	5	5	3	5	0	3	0	5	0	0	3	3	0	0	5	5	0	5	0	0	0	3	0	0	0
192	1	21	0	1	2	0	3	5	0	0	3	2	0	2	1	0	0	0	0	0	2	1	0	0	2	1	0	1	0	0	0	0	0	0	0	0	0	0	2	1	0	0	2	0	0	0	2	0	0
193	1	19	1	0	3	4	4	1	0	0	1	4	3	2	0	4	0	4	0	5	4	2	5	0	2	3	3	0	0	4	0	0	0	5	5	1	5	0	1	5	3	1	0	0	0	0	1	5	5
194	1	20	1	1	2	2	3	3	2	0	0	1	1	4	0	0	0	1	1	0	2	4	3	0	3	4	4	4	0	1	0	1	2	0	1	1	1	0	3	4	3	4	0	0	0	3	3	1	0
195	1	28	1	0	1	0	0	5	0	0	0	5	5	0	0	0	0	0	0	0	0	0	0	0	5	5	5	0	0	0	0	0	0	0	0	0	0	0	5	5	0	0	0	0	0	0	0	0	0
196	1	23	1	0	2	5	5	5	2	0	4	5	5	4	2	5	1	5	4	5	5	5	5	1	5	5	5	5	5	5	1	5	3	5	5	5	5	3	5	5	5	4	4	5	2	5	5	5	5
197	1	24	0	1	1	1	3	5	3	0	4	5	5	5	0	0	0	4	0	0	5	5	5	0	5	5	5	5	1	0	0	4	3	2	3	4	4	2	4	5	4	5	1	0	0	5	5	0	3
198	1	23	0	1	3	2	3	5	0	0	5	5	5	5	4	4	0	3	5	5	0	0	3	0	0	3	5	5	3	0	4	0	3	0	0	5	0	0	5	5	5	5	5	0	0	0	2	3	0
199	1	27	0	0	1	5	5	4	1	1	0	4	3	2	0	4	0	0	2	0	3	2	5	0	2	4	4	1	1	3	0	2	1	0	0	1	5	1	1	3	2	0	0	3	0	2	1	0	5
200	1	20	0	0	2	1	3	3	0	0	0	3	1	2	0	0	0	2	1	1	3	2	3	0	0	4	1	2	0	0	1	2	1	1	3	2	1	0	1	2	1	2	0	2	1	1	1	2	1
201	1	20	1	0	2	4	4	4	4	0	0	4	5	5	3	0	0	4	0	0	4	2	5	0	5	3	5	1	1	5	3	3	4	5	5	5	5	0	5	5	5	3	5	0	0	0	5	3	4
202	1	22	1	0	3	4	5	5	4	0	4	5	5	4	4	3	4	4	4	5	5	5	5	0	5	5	5	3	4	5	0	3	3	5	5	5	5	4	4	5	4	4	5	0	0	0	5	5	5
203	1	21	1	0	2	4	5	4	4	4	3	3	4	4	4	3	4	4	4	3	4	4	3	4	4	3	3	3	4	4	3	4	2	3	3	4	3	3	3	3	3	3	3	3	3	3	3	4	3
204	1	30	1	1	3	4	4	4	4	4	4	4	4	5	3	2	3	3	4	5	5	4	4	4	4	4	4	4	3	4	4	4	4	4	4	4	4	3	3	3	3	4	4	3	3	4	4	4	4
205	1	21	1	0	2	0	2	2	1	0	0	5	4	0	0	5	0	3	0	0	5	2	4	0	0	5	4	1	0	5	0	2	0	1	5	1	5	0	1	5	5	0	0	5	0	0	0	1	0
206	1	19	1	1	2	4	4	3	2	0	3	5	4	5	2	0	0	1	1	3	5	5	4	0	2	5	4	3	1	4	0	5	0	4	5	5	4	0	5	5	4	2	1	0	0	4	5	3	3
207	1	18	0	1	2	0	5	5	1	0	3	5	5	5	1	0	0	5	2	0	5	5	5	0	5	5	5	5	1	5	1	4	3	2	5	5	3	1	4	5	5	5	3	0	0	3	5	1	3
208	1	19	1	0	3	3	4	4	2	0	5	5	4	4	4	1	0	4	0	5	5	5	4	0	4	5	4	4	4	5	0	4	1	4	4	2	5	0	5	5	2	5	5	0	0	4	4	4	4
209	1	22	0	1	3	0	5	5	0	0	3	5	5	0	0	0	0	0	3	0	3	5	5	0	0	5	5	0	0	0	0	0	0	0	0	5	5	0	0	5	5	0	0	0	0	0	0	3	5
210	1	20	0	1	2	5	5	5	5	5	5	5	5	5	5	3	5	5	5	5	5	5	5	3	5	5	5	5	5	5	5	5	5	5	5	5	5	5	5	5	5	5	5	5	5	5	5	5	5
211	1	22	0	0	2	3	4	2	0	1	0	3	4	1	2	2	2	2	2	3	3	1	2	0	0	3	2	1	1	2	2	1	1	3	4	0	3	1	2	4	4	2	5	0	1	1	5	3	3
212	1	18	0	0	2	5	5	3	0	3	5	5	2	1	0	5	1	4	5	5	5	1	5	1	2	5	1	0	0	5	1	0	0	5	5	1	5	2	0	1	1	0	0	5	1	0	2	5	5
213	1	19	1	0	2	0	2	5	0	0	4	5	5	2	0	2	0	3	4	0	3	5	1	0	2	3	4	2	0	0	0	0	2	0	0	0	0	0	1	5	3	0	0	0	0	0	1	0	0
214	1	22	0	1	2	4	4	4	4	0	0	5	5	0	0	0	0	5	5	0	4	4	5	0	0	4	4	4	0	0	0	0	0	0	0	0	5	0	0	0	5	0	0	5	0	0	0	0	5
215	1	22	1	0	2	4	5	5	4	1	1	5	4	4	3	4	0	3	3	5	5	5	5	0	3	5	5	4	1	3	0	3	4	5	5	5	3	1	3	5	2	2	2	3	0	3	0	5	2
216	1	19	0	1	2	1	1	5	0	0	0	5	5	5	3	0	5	5	5	0	5	5	5	0	5	5	5	5	3	1	5	5	5	5	5	5	4	2	4	5	5	5	4	0	5	5	5	3	4
217	1	31	1	1	2	3	5	5	0	0	0	5	3	5	0	0	0	3	3	3	5	3	3	0	0	5	3	3	0	0	0	0	0	3	0	0	3	0	3	5	0	3	0	0	0	0	0	3	0
218	1	20	1	1	3	1	4	3	3	1	3	4	4	4	1	4	1	4	1	4	4	4	3	0	4	4	4	4	2	4	1	5	3	4	4	5	3	1	4	4	4	4	4	2	0	5	5	3	4
219	1	19	0	1	2	0	1	2	1	0	3	2	1	2	2	0	0	1	0	0	3	4	1	0	4	5	3	2	2	1	0	1	0	0	1	1	0	0	4	3	1	2	2	0	1	0	0	0	0
220	1	20	0	1	3	3	5	5	2	3	1	4	4	2	0	0	0	2	4	5	5	5	5	1	3	3	3	3	3	4	1	1	3	3	3	3	4	1	4	4	4	4	1	4	2	2	2	4	3
221	1	23	0	1	2	4	2	3	2	4	3	3	3	3	1	1	2	2	3	1	2	2	3	0	3	3	3	3	2	1	2	2	3	3	1	2	4	2	3	3	4	3	2	2	1	1	2	3	3
222	1	22	0	0		0	4	3	0	0	3	3	1	1	0	5	5	1	1	0	5	1	1	0	3	3	3	1	0	4	2	0	0	0	4	1	0	0	3	4	1	1	0	3	0	0	3	0	1
223	1	18	1	1	2	5	5	5	0	0	0	5	5	5	5	2	4	5	4	5	5	5	5	0	5	5	5	5	5	5	0	3	3	5	3	5	5	0	4	5	5	5	5	0	1	0	5	5	5
224	1	21	0	0	2	3	3	3	3	4	3	4	4	3	3	4	2	3	4	3	4	3	4	4	3	3	4	3	3	3	2	3	2	3	4	3	4	4	3	4	4	3	3	3	2	3	4	3	4
225	1	21	0	0	2	5	5	5	5	3	4	5	5	3	0	0	0	0	5	5	5	5	5	0	5	5	5	3	5	5	0	0	0	5	5	5	5	0	5	5	5	2	1	0	0	2	0	5	5
226	1	18	1	1	2	5	5	5	5	2	5	5	5	5	1	0	1	0	0	0	5	5	5	0	5	5	5	5	5	5	0	0	0	5	3	5	5	0	5	5	5	0	5	0	0	0	0	5	3
227	1	19	0	0	1	0	4	4	0	0	2	4	2	3	2	4	2	3	2	0	4	3	0	0	2	4	3	3	3	4	3	2	2	1	4	3	0	0	3	4	1	3	3	3	2	2	3	0	0
228	1	24	0	1	3	5	5	5	5	5	0	5	5	5	0	0	0	5	0	5	5	5	5	0	3	5	5	5	0	5	0	5	0	5	5	0	5	0	0	5	5	0	0	0	0	5	0	5	5
229	1	21	0	1	2	3	3	4	3	0	0	4	4	4	1	0	3	4	3	0	3	4	2	0	0	4	4	4	2	4	3	3	2	3	3	3	3	0	0	3	4	4	4	0	3	3	3	1	3
230	1	25	1	1	2	1	2	5	0	2	5	2	3	5	4	0	3	4	2	2	2	5	1	1	5	2	4	5	5	0	1	4	3	1	1	5	0	3	5	5	4	4	5	0	2	5	5	1	1
231	1	23	0	1	2	5	5	5	4	1	2	5	5	5	0	0	1	3	3	3	4	4	5	1	2	4	5	5	2	2	2	1	3	4	4	2	4	0	3	4	4	1	0	0	3	4	5	5	5
232	1	21	1	0	2	4	4	3	1	1	1	5	1	2	0	0	3	2	4	4	5	2	4	1	3	5	4	3	2	4	4	4	4	4	5	3	4	4	4	5	2	4	3	1	1	4	4	4	4
233	1	20	1	0	1	0	2	5	0	0	5	5	0	0	0	5	0	0	0	0	5	5	5	0	5	5	5	5	0	5	0	5	0	0	4	4	5	0	5	5	0	1	0	2	0	0	0	0	4
234	1	18	1	0	2	3	3	4	2	0	1	3	4	3	0	0	0	4	2	4	5	3	5	1	2	3	4	2	2	1	0	3	1	4	4	4	5	0	2	3	3	2	2	0	0	4	4	4	3
235	1	21	0	1	2	5	5	5	5	5	5	5	5	5	2	0	5	5	5	5	5	5	5	5	5	5	5	5	5	5	5	0	5	5	5	5	5	0	5	5	5	5	5	5	5	5	5	5	5
236	1	21	1	0	2	1	3	4	0	0	1	5	1	2	0	0	0	1	1	0	2	2	3	0	2	5	4	2	0	0	0	3	0	0	2	2	2	0	3	5	1	0	0	0	0	3	0	2	2
237	1	21	0	1	2	5	0	3	0	4	4	2	2	1	0	0	3	4	2	5	0	0	5	0	0	0	1	1	0	0	0	0	0	5	0	0	5	0	1	3	0	3	0	0	0	0	0	0	5
238	1	18	0	1	3	5	5	4	0	0	0	5	3	3	0	0	2	5	0	5	5	5	5	0	4	5	5	3	0	3	0	5	2	5	5	5	5	2	3	5	5	3	2	3	0	5	5	5	3
239	1	20	1	1	2	3	4	4	0	0	2	4	3	3	0	0	0	2	1	2	4	3	3	0	3	3	3	4	1	1	0	3	2	3	3	4	3	0	4	4	3	3	2	1	0	3	3	2	2
240	1	22	1	1	2	5	4	5	5	0	2	5	5	5	0	3	1	5	5	5	4	5	5	0	5	5	5	4	2	5	0	1	1	5	4	5	5	0	5	5	5	2	1	0	0	5	5	5	5
241	1	18	0	0	2	3	3	3	0	0	5	4	4	0	5	5	0	0	0	5	5	0	3	0	4	5	5	0	0	4	0	0	0	5	2	0	4	0	4	4	2	0	3	0	0	0	0	3	3
242	1	18	0	1	2	4	4	4	1	0	3	5	5	3	0	0	0	4	3	2	5	4	5	0	4	5	5	3	2	0	0	4	5	5	5	5	5	1	5	5	5	5	0	3	0	3	5	5	5
243	1	21	1	0	1	5	4	2	5	1	5	4	5	2	0	0	0	0	0	0	3	2	5	0	5	3	5	2	0	2	0	0	0	0	2	4	4	0	4	4	5	1	0	0	0	0	0	0	5
244	1	22	0	0	2	4	4	2	4	1	2	4	4	1	2	2	1	1	1	5	4	1	5	1	1	5	4	1	1	1	0	1	0	4	4	0	5	2	1	3	4	1	0	0	0	0	0	5	5
245	1	19	0	1	2	4	3	3	4	1	2	4	4	3	3	4	3	2	2	5	4	3	5	2	3	4	5	2	4	3	2	4	2	4	4	4	4	3	4	4	4	2	2	3	2	4	4	4	5
246	1	18	1	0	3	3	4	5	1	1	0	5	5	5	0	0	1	0	0	4	5	5	5	0	4	5	5	5	0	0	0	4	1	5	5	5	5	0	5	5	4	5	1	0	0	4	4	5	4
247	1	19	0	0	3	3	3	5	0	0	0	4	3	2	0	3	0	1	3	5	5	3	2	0	3	4	1	1	0	0	0	0	0	5	0	0	4	0	5	4	2	0	1	0	0	0	0	4	3
248	1	27	1	0	2	5	5	5	0	0	0	5	5	5	0	0	0	5	5	5	5	5	5	0	5	5	5	5	0	5	0	5	0	5	5	5	5	0	5	5	5	5	0	0	0	5	5	5	5
249	1	18	0	1	2	2	1	3	0	0	2	3	2	2	3	1	0	1	0	2	2	3	2	0	4	2	3	2	0	0	0	1	0	2	2	0	1	0	4	1	1	2	2	0	0	2	0	2	2
250	1	21	1	0	2	1	4	0	0	0	3	4	3	0	0	1	0	2	0	1	4	1	1	0	1	4	4	1	0	3	0	2	0	2	3	0	1	0	3	1	3	0	0	3	0	3	2	1	0
251	1	20	1	0	3	5	5	5	5	3	4	5	5	4	1	4	3	3	2	5	5	4	5	1	5	5	5	3	3	5	1	4	2	5	3	3	5	1	4	4	3	3	2	0	0	4	2	5	5
252	1	21	1	0	1	0	5	5	2	0	5	5	5	1	2	0	0	0	0	0	5	2	5	0	5	5	3	2	0	5	0	0	0	0	3	3	5	0	5	5	0	2	1	1	0	0	1	0	4
253	1	23	1	0	2	5	5	5	0	0	0	5	5	5	0	0	0	5	0	2	5	5	5	0	5	5	5	3	0	0	0	5	0	2	0	5	4	0	5	5	5	5	0	0	0	5	0	3	2
254	1	18	1	0	2	2	4	3	0	0	0	3	2	0	3	4	0	2	0	1	4	0	1	0	2	2	2	0	0	4	0	3	0	2	3	0	0	0	2	3	2	2	2	2	0	3	3	2	0
255	1	18	0	0	2	3	5	3	2	0	3	3	4	2	3	5	0	4	0	4	4	0	0	0	5	4	4	3	3	5	0	0	0	4	5	5	0	0	5	5	3	2	4	3	0	0	3	4	0
256	1	17	1	1	3	2	5	3	0	0	3	5	3	2	0	0	0	3	0	3	5	1	5	0	5	5	5	2	0	5	0	5	0	2	5	0	1	0	2	5	2	2	1	0	0	3	3	3	0
257	1	20	1	0	2	0	2	1	0	0	0	1	1	1	0	0	0	0	0	0	1	1	1	0	0	1	1	1	1	0	0	1	0	0	1	1	0	0	1	1	0	1	0	0	0	1	1	0	0
258	1	18	0	0	3	5	4	2	0	0	2	4	3	1	3	1	0	0	0	5	3	1	5	0	0	3	3	1	1	1	1	5	0	4	3	2	2	0	0	3	4	2	1	0	0	3	4	4	5
259	1	19	0	1	2	4	5	5	4	0	4	5	3	4	0	3	2	2	4	0	5	5	5	0	5	5	5	5	0	1	2	1	3	4	5	3	5	0	5	5	3	2	0	0	1	1	3	3	5
260	1	31	1	1	3	2	3	5	2	2	3	5	4	5	3	3	0	2	2	3	4	5	3	1	4	5	3	3	3	4	0	2	2	2	3	4	3	0	3	3	2	3	4	3	3	3	2	3	2
261	1	26	1	1	2	3	2	4	2	0	1	4	4	4	4	1	1	2	1	2	4	4	4	0	3	4	3	3	2	2	0	1	0	4	3	3	3	0	4	4	3	1	2	0	0	1	1	3	0
262	1	22	1	1	2	4	4	4	2	0	1	4	4	4	4	0	5	3	3	4	4	4	4	0	5	4	5	4	4	0	0	4	4	4	4	5	3	3	2	4	4	5	5	0	0	4	5	4	3
263	1	21	1	0	3	0	1	3	0	0	1	3	2	3	0	4	0	1	0	3	3	2	4	0	2	4	4	2	2	3	0	1	0	2	3	4	3	0	2	2	0	1	2	0	0	2	2	3	0
264	1	21	1	0	2	0	0	0	0	0	0	0	0	0	0	0	0	0	0	0	0	0	0	0	0	0	0	0	0	0	0	0	0	0	0	0	0	0	0	0	0	0	0	0	0	0	0	0	0
265	1	21	1	0	3	0	0	0	0	0	0	0	0	0	0	0	0	0	0	0	0	0	0	0	0	0	0	0	0	0	0	0	0	0	0	0	0	0	0	0	0	0	0	0	0	0	0	0	0
266	1	20	1	0	2	0	3	5	0	0	1	5	5	4	0	3	0	2	2	0	4	5	5	0	5	4	4	5	3	4	0	4	0	0	4	3	5	0	5	4	4	4	2	1	0	3	0	0	0
267	1	20	1	1		4	4	4	0	0	1	5	3	2	1	4	1	0	1	5	4	2	5	0	3	3	3	2	1	4	0	1	0	5	3	2	4	0	3	3	2	1	2	0	0	2	2	5	4
268	1	18	1	0	2	5	5	4	1	1	1	5	2	3	0	2	1	5	5	3	5	3	5	1	4	5	5	3	1	3	1	3	2	4	4	4	5	1	5	5	2	2	1	0	0	5	5	4	5
269	1	21	1	1	3	5	5	5	2	1	1	5	5	5	5	0	1	4	4	5	5	5	5	2	5	5	5	5	5	1	1	2	3	5	5	5	5	0	2	4	4	5	5	0	0	3	3	5	5
270	1	18	1	1	2	3	4	5	2	0	1	5	5	4	1	0	0	1	0	0	3	3	5	0	2	4	4	3	3	2	0	1	4	4	4	5	5	0	2	4	4	3	2	0	0	3	4	1	3
271	1	22	1	1	3	5	3	3	1	0	0	2	2	2	0	1	0	1	1	5	3	1	4	0	2	2	2	2	0	2	0	0	0	5	3	3	5	0	3	3	3	2	2	1	1	3	2	4	4
272	1	25	1	1	3	3	5	5	0	0	5	5	2	5	5	3	0	2	0	4	5	5	5	0	5	5	5	5	5	5	0	2	5	5	5	5	5	0	5	5	5	5	5	0	0	3	3	5	1
273	1	31	0	1	2	5	5	5	5	4	4	5	5	5	4	4	4	5	4	4	5	5	5	4	4	5	5	5	5	5	4	5	5	4	5	4	5	4	5	5	5	5	4	0	4	5	4	5	5
274	1	20	0	1	2	5	3	4	0	0	3	3	0	2	0	3	0	0	0	5	3	2	4	0	3	4	0	1	1	5	0	0	0	5	5	3	4	0	3	3	0	1	0	0	0	0	0	5	4
275	1	20	0	1	2	4	3	3	2	4	4	4	4	4	2	2	3	4	4	4	3	3	4	3	3	3	3	2	2	2	3	3	3	3	2	2	3	3	1	3	4	2	2	0	2	3	4	3	3
276	1	34	1	1	3	4	4	4	4	0	5	5	5	5	4	3	4	4	4	5	5	5	5	0	5	5	5	5	5	4	3	4	5	5	5	5	5	1	5	5	5	5	5	0	3	5	5	5	4
277	1	27	1	1	3	5	5	5	0	0	0	5	5	0	0	0	0	0	0	5	5	0	5	0	0	5	5	0	0	5	0	0	0	5	5	0	5	0	0	5	5	0	0	0	0	0	0	5	5
278	1	22	0	1	2	5	5	5	0	1	5	5	5	5	0	0	3	5	5	4	5	5	5	1	5	5	5	5	5	5	2	5	5	5	5	5	5	4	5	5	5	5	4	5	5	5	5	5	5
279	1	33	0	0	3	5	5	5	3	0	4	5	3	4	0	3	0	5	3	4	4	5	4	0	4	4	4	4	3	0	0	4	0	3	0	4	4	0	4	4	4	4	0	0	0	4	4	4	0
280	1	23	0	1	2	4	4	1	1	1	0	4	2	0	0	0	0	0	0	4	4	0	4	0	4	4	0	0	0	0	0	0	0	4	0	3	3	0	5	5	0	0	0	0	0	0	0	0	5
281	1	19	1	0	2	3	2	2	2	4	0	4	4	1	1	4	0	1	1	1	2	2	4	1	1	1	2	0	1	1	1	2	2	0	0	3	4	1	3	3	4	2	4	3	2	2	3	2	4
282	1	34	0	0	3	0	0	3	0	0	0	2	0	0	0	2	0	0	0	3	0	0	0	0	0	0	0	0	0	0	0	0	0	3	0	0	0	0	0	0	1	0	0	1	0	0	0	1	0
283	1	28	1	1	3	1	5	5	5	3	4	5	5	5	3	5	4	4	4	5	5	5	5	3	5	5	5	5	3	5	4	5	5	5	5	5	5	3	5	5	5	5	3	3	4	4	5	5	4
284	1	18	0	0	2	0	3	4	2	0	5	5	1	2	4	0	3	2	1	2	5	4	3	0	2	4	4	1	1	3	1	1	2	2	4	1	1	1	3	4	1	3	3	1	2	1	4	2	1
285	1	21	1	0	2	3	3	3	1	1	1	3	3	1	0	1	1	1	1	3	3	1	1	1	3	3	3	1	1	3	0	3	0	3	3	1	3	1	3	3	3	1	0	0	0	2	3	3	2
286	1	20	0	1	2	3	0	5	0	0	1	1	1	3	4	1	0	2	0	0	1	4	3	0	5	3	5	5	3	0	1	0	1	2	0	5	1	1	4	4	2	1	4	2	2	0	2	1	0
287	1	21	1	0	1	1	4	5	1	0	4	5	3	3	4	1	0	3	3	0	5	4	4	0	4	5	4	4	1	3	1	1	1	0	5	3	2	1	4	4	4	4	3	2	2	2	3	1	1
288	1	21	0	1	1	0	5	5	0	0	3	5	3	4	3	2	0	1	0	0	5	3	1	0	3	5	4	5	4	0	0	1	0	0	5	5	0	0	3	5	0	1	1	0	0	1	2	0	0
289	1	22	1	1	2	5	5	5	0	0	0	5	5	5	3	1	4	5	5	5	5	5	5	1	5	5	5	5	1	5	1	5	1	5	5	5	5	1	5	5	5	5	5	0	1	5	5	5	5
290	1	20	1	1	2	5	3	5	0	0	1	5	5	5	4	3	0	1	0	5	5	5	5	0	1	5	5	5	1	1	0	1	2	5	3	4	5	0	2	5	5	4	5	0	0	3	4	5	5
291	1	25	0	0	3	1	3	4	0	0	1	4	1	3	2	3	0	0	0	3	4	3	2	0	1	4	3	3	2	4	0	0	0	4	3	1	2	0	1	3	1	3	1	4	0	0	0	3	1
292	1	20	1	0	2	2	0	5	2	0	0	5	3	5	1	0	0	2	0	4	4	5	5	0	4	4	4	4	4	0	0	2	2	5	0	2	5	0	2	5	2	2	1	0	0	2	2	3	3
293	1	22	1	1	2	5	2	4	4	1	2	3	2	4	2	2	0	4	4	5	4	4	4	0	1	2	2	3	1	0	0	4	0	5	1	1	5	2	4	3	3	3	1	2	0	5	5	5	5
294	1	24	0	1	2	0	2	3	0	0	1	5	3	4	1	0	0	3	3	0	4	4	4	0	4	5	5	4	3	0	1	0	4	0	1	2	2	0	1	3	2	3	2	0	0	0	5	1	1
295	1	27	0	1	2	5	5	5	5	2	2	5	4	3	0	0	0	2	0	1	5	5	5	0	5	5	5	5	5	0	0	3	1	5	0	2	5	0	5	5	1	1	2	5	1	5	1	5	5
296	1	28	1	0	3	4	4	4	4	0	3	5	0	0	0	5	0	5	0	5	5	5	5	5	5	5	5	5	5	5	0	0	0	5	5	5	5	5	5	5	5	5	5	0	0	0	5	5	5
297	1	18	1	0	2	3	4	4	2	0	2	5	4	2	2	3	4	4	0	2	4	2	2	0	0	4	4	2	2	4	4	4	1	3	4	2	2	0	2	3	4	0	0	2	2	4	1	2	2
298	1	18	0	0	3	2	5	4	0	0	1	4	3	4	2	3	0	3	3	5	5	4	4	0	4	3	4	4	4	4	1	3	2	4	5	4	4	0	5	5	5	5	2	1	1	3	4	4	2
299	1	19	0	0	3	2	5	2	0	0	1	4	1	2	0	0	0	1	0	3	5	2	1	0	4	5	5	3	1	4	0	2	0	3	4	3	2	0	3	5	2	1	2	3	0	3	1	3	2
300	1	19	1	1	2	1	3	5	2	0	0	2	2	3	1	1	0	1	2	0	2	3	1	0	3	2	2	2	0	0	1	1	2	0	0	2	1	0	2	3	2	2	2	0	0	1	1	0	1
301	1	18	0	0	2	0	0	0	0	0	0	2	1	0	3	0	0	0	0	0	0	0	0	0	0	0	0	0	0	0	0	0	0	0	0	0	0	0	0	0	0	0	0	0	0	0	0	0	0
302	1	19	0	1	2	2	3	2	0	0	3	2	1	1	0	0	0	0	0	0	5	2	1	0	5	3	1	0	0	3	0	0	0	0	5	4	2	0	3	2	2	0	0	0	0	0	0	0	0
303	1	19	1	0	3	2	1	0	0	0	0	3	1	0	1	1	0	0	0	5	1	0	1	0	0	1	0	0	0	0	0	0	0	5	0	0	0	0	0	1	0	0	0	0	0	0	0	5	4
304	1	19	1	0	2	5	4	2	4	2	3	3	3	2	3	3	1	1	1	2	4	2	4	1	2	3	3	2	2	4	1	2	1	4	4	2	4	1	2	2	2	2	2	3	2	2	2	4	4
305	1	22	1	0	2	5	5	5	0	0	5	5	3	4	4	4	2	2	2	5	5	5	5	1	5	5	5	5	1	5	0	5	5	5	5	5	4	0	5	5	1	1	5	0	0	5	4	5	5
306	1	20	1	0		5	2	1	0	0	2	5	5	0	0	0	0	4	0	5	5	1	4	0	5	5	5	0	0	5	0	5	0	5	5	0	5	0	2	3	5	0	0	0	0	5	0	5	5
307	1	21	1	0	2	2	1	5	0	0	0	5	0	2	0	0	1	1	0	3	1	0	5	0	0	0	0	2	0	1	0	0	0	5	2	0	1	0	0	0	0	0	0	0	0	0	0	5	2
308	1	24	0	1	3	5	5	5	0	0	5	5	5	0	0	3	5	5	5	5	5	5	5	0	0	5	5	5	5	5	0	5	5	5	5	5	5	0	5	5	5	5	5	5	5	5	5	5	5
309	1	25	1	0	3	3	3	3	2	1	2	3	3	1	2	2	2	3	3	5	5	3	5	3	3	4	4	4	4	3	1	2	2	5	5	4	3	3	4	4	4	4	3	3	1	3	3	5	4
310	1	18	1	1	2	5	5	5	3	0	3	5	5	5	3	3	5	5	5	2	5	3	5	0	5	5	5	5	5	5	0	5	0	5	5	5	5	0	5	5	5	5	5	5	0	5	5	5	0
311	1	19	1	1	2	5	5	5	2	0	5	5	5	5	4	5	2	5	5	5	5	5	5	0	5	5	5	5	5	5	0	5	5	5	5	5	5	0	5	5	5	5	5	0	0	5	5	5	5
312	1	18	1	1	2	5	2	5	0	0	3	5	5	5	0	0	3	3	5	3	5	5	5	0	5	5	5	5	0	0	3	3	5	5	5	5	5	2	5	5	5	3	1	0	0	3	5	3	5
313	1	25	1	1	1	1	3	5	5	0	4	2	3	3	2	0	0	3	2	0	3	3	0	0	5	5	5	5	5	5	2	3	1	0	3	3	3	1	4	4	0	4	4	0	0	0	3	0	2
314	1	19	1	1	1	0	0	5	0	0	0	0	0	0	0	0	0	0	0	0	0	0	0	0	0	0	0	0	0	0	0	0	0	0	0	0	0	0	0	0	0	0	0	0	0	0	0	0	0
315	1	39	1	0	3	3	5	5	0	0	0	5	5	5	0	4	0	4	0	4	4	4	4	0	4	4	4	0	0	4	0	0	0	4	4	5	4	0	4	5	4	5	0	0	0	4	5	5	0
316	1	19	1	0	2	0	0	0	0	0	0	0	0	0	0	1	0	0	0	0	1	0	0	0	0	0	0	0	0	0	0	0	0	0	0	0	0	0	0	0	0	0	0	0	0	0	0	0	0
317	1	25	1	0	1	0	0	0	0	0	0	0	0	0	0	0	0	0	0	0	0	0	0	0	0	0	0	0	0	0	0	0	0	0	0	0	0	0	0	0	0	0	0	0	0	0	0	0	0
318	1	18	1	0	2	0	5	3	0	0	5	5	3	0	5	5	0	3	3	5	5	3	3	0	5	5	5	3	3	5	0	0	3	5	5	5	3	0	5	5	3	0	5	5	0	0	3	5	3
319	1	22	1	0	2	4	4	4	4	0	0	4	4	4	1	1	0	4	4	0	5	5	5	0	5	5	5	5	5	5	0	5	2	1	5	5	5	0	5	5	4	5	5	4	0	5	5	5	5
320	1	24	1	0	2	4	3	1	0	0	0	3	3	0	0	0	0	3	0	3	2	3	5	0	0	2	3	1	0	0	0	2	0	3	0	0	5	0	2	3	0	2	1	0	0	0	0	5	5
321	1	25	0	0	2	4	3	1	1	0	5	4	4	1	4	2	0	4	4	1	2	0	4	0	2	3	5	0	1	2	0	4	4	2	2	0	4	1	4	4	4	4	1	4	0	4	4	2	4
322	1	19	0	1	2	2	3	5	2	0	4	5	5	5	3	5	2	4	3	0	5	5	5	0	4	5	4	5	4	0	2	2	2	0	0	2	3	0	2	4	4	3	3	5	2	2	2	1	3
323	1	18	1	0	2	3	4	5	0	0	0	5	0	0	5	5	0	3	2	5	5	2	5	0	3	5	0	0	2	5	0	2	0	5	5	0	2	0	5	5	0	0	5	5	0	3	0	5	2
324	1	21	1	0	2	2	5	2	0	0	5	5	5	0	2	3	0	2	3	2	5	2	4	0	0	4	4	1	1	1	0	0	0	3	4	1	1	0	3	4	5	5	3	0	0	0	3	3	1
325	1	19	1	1	3	0	1	1	0	0	0	1	0	0	1	0	0	0	1	5	1	1	3	0	0	2	0	0	0	0	0	0	0	3	3	0	3	0	0	1	0	0	0	0	0	0	0	3	1
326	1	25	0	1	2	4	4	5	5	2	5	5	5	5	5	1	3	5	5	1	5	5	5	1	5	5	5	5	5	5	3	5	5	5	5	5	5	3	5	5	5	5	5	5	3	5	5	5	5
327	1	25	0	1	2	0	2	5	2	5	3	5	5	5	5	0	5	5	5	0	5	5	5	5	5	5	5	5	5	0	5	5	5	2	2	5	2	3	5	5	5	5	5	0	5	5	5	2	5
328	1	34	0	1	3	4	4	5	5	5	3	5	5	5	5	0	5	5	5	3	5	5	5	5	5	5	5	5	5	0	5	5	5	5	5	5	5	5	5	5	4	5	5	3	5	5	5	4	2
329	1	21	1	0	1	0	3	3	0	0	4	4	0	2	4	0	0	0	0	0	3	3	3	0	4	4	4	4	4	4	3	5	5	1	4	1	4	0	0	4	1	1	4	1	1	1	5	0	0
330	1	19	1	1	3	5	4	5	2	0	1	5	2	3	2	4	0	1	1	5	5	5	5	0	3	4	4	4	2	1	0	1	2	4	2	1	3	0	2	4	1	4	2	0	0	0	2	4	2
331	1	29	1	0	2	5	5	0	0	0	0	5	5	0	0	5	0	0	0	5	5	0	5	0	0	5	0	0	0	0	0	0	0	5	5	0	5	0	0	5	5	0	0	0	0	0	0	5	5
332	1	21	1	1	3	4	0	1	0	0	0	0	0	0	0	2	0	0	0	5	1	0	0	0	0	0	0	0	0	0	0	1	0	5	0	0	5	0	0	0	0	0	0	0	0	0	0	4	0
333	1	23	0	1	3	2	4	5	1	2	4	5	4	5	3	0	5	3	4	3	3	2	3	3	5	5	4	5	2	0	3	2	5	5	4	4	3	3	3	4	4	4	5	4	5	3	5	5	4
334	1	19	1	1	2	1	5	5	1	4	1	4	2	4	3	1	3	2	3	0	4	5	4	2	4	4	2	4	1	1	2	2	3	0	1	4	2	3	3	4	1	4	1	0	2	1	4	0	2
335	1	18	1	0	2	5	5	5	5	0	0	5	3	0	0	4	0	2	0	5	5	0	5	0	3	5	3	0	0	5	0	0	0	5	5	0	5	0	3	4	3	1	3	4	0	0	0	5	5
336	1	18	1	0	2	0	0	1	0	0	0	5	0	0	0	0	0	0	0	0	5	0	0	0	0	5	0	0	0	0	0	0	0	0	5	0	0	0	5	5	0	0	0	0	0	0	0	0	0
337	1	18	1	0	2	0	2	2	0	0	0	2	0	0	0	2	0	0	0	0	2	0	2	0	0	2	0	0	0	0	0	0	0	1	0	0	1	0	0	1	0	0	0	0	0	0	0	0	0
338	1	17	1	0	1	3	2	3	0	0	2	3	0	0	0	0	0	0	1	2	2	2	0	0	2	2	2	2	0	0	0	0	0	2	0	0	0	0	2	2	0	0	0	0	0	0	0	0	0
339	1	18	1	1	1	5	5	5	0	0	5	5	5	5	5	0	0	3	3	0	5	3	5	0	5	5	3	5	0	5	0	5	0	0	5	4	3	0	5	5	3	3	3	0	0	5	5	2	0
340	1	23	1	1	1	5	2	1	1	2	0	5	4	0	0	4	0	2	3	5	3	1	5	0	0	3	3	1	0	0	0	1	0	5	2	0	5	0	0	2	2	0	0	0	0	0	1	5	5
341	1	19	1	1	2	4	4	5	0	0	4	4	4	5	5	0	5	0	0	3	4	5	5	0	5	5	5	5	5	0	0	5	5	5	4	5	4	0	5	4	4	5	5	0	0	5	5	4	4
342	1	25	0	1	2	2	5	5	5	3	5	5	5	5	3	0	4	5	4	0	5	4	4	3	5	5	5	5	4	0	2	3	4	1	5	4	4	3	5	5	5	5	4	0	2	4	5	1	4
343	1	20	1	1	2	3	1	5	1	5	0	4	4	5	2	0	4	4	2	3	1	1	4	3	4	4	4	3	1	3	0	5	4	3	3	5	4	5	4	4	4	4	5	1	1	5	4	4	2
344	1	24	0	0	2	4	3	4	3	0	2	4	4	4	3	0	0	4	2	4	3	3	4	0	3	3	4	3	3	0	0	3	4	4	2	0	0	0	3	3	3	3	3	0	0	4	4	2	3
345	1	20	0	1	3	0	3	5	0	0	5	3	3	5	0	0	0	3	3	0	2	4	0	0	5	4	4	5	0	0	2	0	0	0	0	4	0	0	5	2	0	5	0	4	2	0	3	0	0
346	1	26	0	0	3	5	5	5	5	3	2	5	5	2	0	0	0	5	0	5	5	5	5	0	3	5	5	1	0	0	0	3	0	5	5	2	5	0	4	5	5	2	0	0	2	3	2	5	5
347	1	21	1	0	1	2	4	4	2	1	4	5	3	3	5	0	0	3	3	0	5	4	4	0	4	5	4	3	3	0	0	3	0	3	4	4	1	0	5	5	4	3	3	0	0	0	0	1	0
348	1	21	1	1	2	3	4	5	3	0	3	5	4	5	2	2	0	1	0	2	5	5	3	1	5	5	5	4	3	1	0	5	2	3	1	5	3	0	5	5	3	5	3	2	0	5	3	2	2
349	1	19	0	0	2	2	4	3	0	0	0	3	3	2	1	4	2	2	0	0	3	3	4	0	4	3	3	2	1	0	1	1	1	0	0	0	1	0	1	2	4	3	1	0	1	0	2	0	1
350	1	18	1	0	3	5	4	2	0	0	2	4	1	1	1	1	1	1	1	5	4	1	5	0	3	2	1	0	0	1	0	1	0	5	1	0	5	0	3	2	1	0	1	0	0	1	1	5	5
351	1	19	0	1	2	3	3	3	0	0	0	4	4	4	0	0	0	3	3	3	3	3	3	0	3	3	3	3	3	2	0	2	3	3	3	3	3	0	3	3	3	3	3	3	0	3	3	3	3
352	1	21	1	0	1	0	4	4	0	0	2	4	5	2	3	4	0	4	2	0	5	4	1	0	5	5	5	3	0	0	0	1	0	0	1	4	1	0	5	5	4	1	2	2	0	2	3	0	1
353	1	19	1	0	2	4	4	5	2	2	5	5	5	5	4	4	1	5	5	4	5	5	5	0	4	4	5	4	4	3	0	5	4	4	5	5	3	0	5	5	4	5	4	4	0	5	5	5	3
354	1	19	0	1	2	5	5	5	0	0	5	5	5	5	5	0	5	5	5	3	5	5	5	0	5	5	5	5	5	0	0	0	5	5	5	5	5	0	5	5	0	5	5	0	0	0	5	5	0
355	1	20	0	0	2	3	3	4	3	0	2	5	3	3	3	2	2	3	3	2	5	4	4	2	4	5	3	3	3	5	2	2	2	3	5	3	3	2	3	5	3	3	3	4	2	2	3	3	3
356	1	20	0	0	2	3	3	3	1	0	1	3	2	2	4	3	5	3	3	2	3	2	3	3	5	3	4	2	5	3	5	3	3	3	3	2	3	3	3	3	4	2	5	4	3	3	3	2	3
357	1	21	1	0	2	3	4	1	2	0	1	4	4	0	1	3	0	3	1	4	5	0	2	1	0	4	2	0	0	4	0	4	1	3	4	1	3	0	0	3	3	0	0	2	0	3	2	3	3
358	1	20	1	0	2	0	3	4	0	0	2	4	0	1	5	4	0	0	0	0	2	0	2	0	1	4	0	1	0	0	0	0	0	0	0	3	2	0	2	3	0	0	3	1	0	0	1	0	0
359	1	18	1	1	2	5	3	5	0	1	1	5	5	3	3	0	1	4	4	5	4	5	5	0	2	5	3	4	0	4	1	4	1	5	4	4	5	0	0	5	5	3	3	0	0	4	4	5	5
360	1	19	1	0	2	5	4	5	1	1	3	5	5	4	3	3	5	5	4	5	5	4	5	1	3	5	5	5	3	4	5	5	5	5	4	5	5	2	4	5	5	5	4	1	5	5	5	5	4
361	1	20	1	0	2	5	4	5	0	0	0	5	5	5	0	0	0	5	5	4	5	5	5	0	5	5	5	5	0	4	0	5	5	5	5	5	5	0	5	5	5	5	0	0	0	5	5	3	5
362	1	25	1	1	3	3	5	5	0	0	4	5	2	2	4	4	0	0	4	4	5	4	3	0	4	5	4	3	3	5	0	4	4	4	5	4	3	3	4	4	0	3	4	5	0	4	3	3	2
363	1	20	1	0	2	3	4	4	3	1	4	5	4	1	2	4	1	4	4	2	5	4	5	0	5	5	5	5	3	4	2	4	4	4	4	4	3	1	5	4	2	3	2	1	0	3	3	3	3
364	1	20	1	0	3	4	4	4	1	0	1	4	4	2	0	4	5	5	5	5	5	5	5	0	5	5	5	3	3	5	0	5	5	5	5	5	5	1	5	5	5	5	5	2	0	5	5	5	5
365	1	21	0	1	3	4	5	5	2	0	1	3	4	5	0	0	0	2	4	1	5	5	3	0	4	5	5	5	3	0	0	1	0	1	3	3	3	0	3	3	3	3	3	0	0	0	3	3	2
366	1	20	1	0	3	5	0	2	0	0	0	3	2	2	0	0	2	0	0	4	3	0	4	0	2	2	0	2	0	2	0	2	0	3	0	0	4	0	0	4	0	0	0	0	0	3	3	2	3
367	1	23	1	1	3	5	3	3	0	0	0	5	5	3	0	0	2	4	0	5	4	3	4	0	1	4	5	3	4	3	1	1	2	5	3	2	1	0	0	5	5	3	1	1	2	2	3	4	1
368	1	18	1	1	1	1	2	5	0	0	0	5	3	5	5	0	0	2	2	0	3	5	2	0	3	3	4	5	0	2	1	2	2	1	1	4	0	0	4	1	0	5	0	0	4	3	3	2	0
369	1	22	0	1	3	2	2	4	1	1	2	3	4	5	4	5	4	3	1	3	4	4	4	3	4	4	4	4	4	1	4	4	4	4	4	4	4	2	4	4	3	4	5	5	4	4	4	4	3
370	1	21	1	0	2	5	4	4	3	2	2	4	5	2	3	4	2	3	3	5	4	2	5	1	3	4	4	3	1	4	1	4	1	5	4	4	5	1	3	4	4	2	3	4	1	4	1	5	5
371	1	20	1	1	2	5	4	5	4	0	5	5	3	4	0	3	4	2	4	5	5	5	5	0	5	4	2	5	0	4	4	4	5	5	2	2	5	0	4	4	3	4	0	3	5	3	3	5	5
372	1	19	1	0	1	0	2	2	0	0	0	2	2	2	2	0	0	0	0	0	2	0	0	0	2	2	2	0	0	2	0	0	0	0	2	0	0	0	2	0	0	0	2	0	0	0	0	0	0
373	1	26	1	0	3	2	2	2	0	0	3	3	3	2	1	1	0	3	2	4	3	1	4	0	1	3	3	1	0	2	0	4	0	3	3	1	3	0	2	2	2	1	1	0	0	3	1	3	3
374	1	22	1	1	2	5	5	5	0	0	0	5	5	5	0	0	0	4	4	5	5	5	5	0	5	5	5	5	3	0	0	3	5	5	5	5	5	0	5	5	5	5	3	0	0	3	3	5	5
375	1	18	1	0	3	3	4	5	0	0	2	4	2	2	4	5	0	3	0	2	4	2	3	3	5	3	3	1	2	0	0	2	0	2	2	3	2	0	5	3	3	2	3	0	0	3	2	2	3
376	1	22	1	1	3	5	2	3	2	0	0	2	2	3	0	3	0	0	0	5	3	1	3	0	1	2	0	1	0	0	0	0	0	5	3	3	4	0	2	2	1	0	0	0	0	0	0	5	4
377	1	23	1	0	3	5	5	5	3	0	3	5	5	1	1	4	4	4	3	5	5	5	5	0	4	5	5	5	5	0	0	0	0	5	5	5	5	5	5	5	0	2	2	1	1	1	1	5	5
378	1	20	1	0	2	5	4	2	5	1	0	5	5	3	0	4	0	0	0	5	5	2	5	0	2	5	5	0	0	5	0	2	0	5	4	2	5	0	2	4	0	0	0	0	0	3	0	4	4
379	1	19	1	1	3	3	3	4	2	0	3	4	4	2	1	3	3	4	4	3	3	2	3	0	2	3	3	2	2	3	2	3	3	4	4	3	3	1	2	3	4	2	2	5	3	3	2	2	3
380	1	22	1	1	2	4	3	5	0	0	0	5	3	3	1	0	0	2	0	4	3	3	3	0	5	4	3	3	0	0	0	3	0	4	0	3	0	0	3	3	2	0	0	0	0	3	0	4	0
381	1	19	1	0		1	1	3	1	0	3	4	0	4	0	0	0	0	0	0	0	1	1	0	3	3	0	1	0	0	0	0	0	0	0	2	1	0	3	1	0	0	0	0	0	0	0	0	1
382	1	24	0	1	2	3	3	3	3	1	2	3	3	4	3	0	4	4	2	2	4	5	4	0	5	5	5	5	3	4	3	3	4	3	3	4	3	2	4	4	0	4	4	0	1	3	3	3	3
383	1	20	1	1	2	5	2	4	1	0	0	5	2	3	0	0	0	3	3	5	5	5	5	0	2	5	5	5	2	2	0	5	1	5	5	5	5	1	4	5	2	4	2	0	0	5	0	5	5
384	1	20	0	1	3	3	4	4	0	1	2	4	5	3	1	0	1	2	2	5	5	5	4	0	4	5	5	5	2	4	2	5	3	5	5	3	4	2	3	5	5	4	3	5	1	5	3	5	5
385	1	19	0	1	2	4	4	4	1	3	1	4	4	4	1	0	0	3	4	3	4	4	4	4	4	4	4	4	3	1	1	1	2	4	4	3	4	3	3	4	4	2	1	0	1	1	3	4	4
386	1	24	0	1	3	5	5	5	1	1	3	5	4	5	3	2	2	4	4	4	5	5	4	4	4	5	5	5	3	2	2	2	2	4	4	5	4	3	3	4	3	2	2	0	3	3	4	4	4
387	1	19	0	0	2	3	3	3	3	1	1	3	4	3	3	4	4	4	4	1	4	5	5	2	5	5	5	5	3	4	3	3	2	3	3	4	4	2	4	4	4	3	3	3	3	4	4	3	4
388	1	23	1	0	1	2	3	3	1	0	1	3	3	2	1	2	2	2	2	0	2	2	3	0	3	3	3	2	1	1	0	2	1	1	1	3	3	0	3	3	3	2	2	0	0	2	2	1	3
389	1	34	1	0	2	1	4	5	2	0	3	5	4	5	0	0	0	3	3	0	4	5	4	0	4	4	4	4	0	0	0	3	3	1	0	3	2	1	2	4	4	4	0	0	0	3	3	2	2
390	1	19	1	0	3	2	2	3	2	0	2	3	0	0	1	2	2	3	3	3	3	3	3	0	3	3	3	3	3	3	2	3	3	4	4	4	3	0	3	3	3	2	1	3	3	3	3	4	3
391	1	21	0	1	3	3	3	5	1	0	3	4	4	5	1	0	0	2	1	4	4	4	3	1	4	3	3	4	2	0	2	1	2	3	3	4	2	0	4	3	3	4	3	0	2	1	2	2	2
392	1	20	0	0	3	2	4	4	3	1	4	4	3	5	2	1	4	5	5	4	5	4	3	2	5	5	5	5	5	4	2	4	4	4	5	5	4	3	3	4	4	4	5	0	1	4	4	4	5
393	1	25	1	1	1	0	5	5	2	1	1	5	5	5	1	2	1	3	5	0	0	5	5	0	5	5	5	5	3	0	0	2	1	5	0	5	5	0	2	5	5	2	1	0	0	3	3	0	3
394	1	21	1	0	2	4	4	5	3	0	4	5	5	5	4	1	0	1	2	5	5	3	5	0	4	4	4	4	4	0	0	3	1	5	2	3	4	0	4	4	3	3	2	0	0	5	5	5	3
395	1	29	1	0	3	3	3	3	3	3	2	3	2	2	1	5	2	2	2	3	3	2	2	0	2	3	3	1	0	5	0	3	1	5	5	3	2	0	3	3	3	1	1	2	0	3	2	5	0
396	1	20	0	1	3	3	5	5	0	0	2	4	4	5	0	0	0	1	2	3	1	3	3	0	4	4	4	4	2	4	0	2	1	3	3	3	4	0	3	3	3	3	3	2	0	2	3	3	3
397	1	29	0	1	2	0	4	5	0	0	0	5	5	5	0	0	1	1	3	3	4	0	5	0	0	4	5	5	0	1	0	3	1	4	2	0	5	0	0	4	4	4	0	0	1	3	3	4	3
398	1	21	1		3	5	4	4	1	0	0	5	2	3	0	3	0	3	2	5	4	3	4	0	2	4	2	2	0	0	0	0	0	4	1	3	3	0	0	3	3	2	0	0	0	0	3	5	4
399	1	24	0	1	3	5	5	5	5	3	4	5	5	5	2	5	3	2	4	5	5	5	5	2	4	5	5	5	5	5	0	3	3	5	5	5	5	2	5	5	5	5	5	2	2	2	2	5	5
400	1	26	0	1	2	5	5	4	3	1	5	5	5	3	0	1	0	5	1	5	5	4	5	0	5	5	5	3	3	0	0	5	3	5	5	5	5	0	5	5	5	3	0	5	0	5	5	4	5
401	1	18	1	1	2	3	3	5	2	1	3	4	4	4	3	3	1	3	3	5	4	5	4	2	5	5	4	5	3	2	0	4	3	5	4	5	4	2	5	5	5	4	3	1	0	4	3	5	3
402	1	20	1	0	3	3	2	1	1	0	1	3	1	0	0	2	0	2	1	5	4	0	2	0	1	3	3	1	0	3	0	2	0	3	2	0	4	1	1	2	1	2	0	2	0	2	1	3	4
403	1	21	1	1	2	5	5	5	0	0	4	5	3	3	0	0	3	4	4	3	5	5	5	0	4	5	5	4	2	0	2	4	3	4	2	4	2	1	4	4	3	3	2	0	2	5	4	3	4
404	1	18	1	1	3	4	5	5	0	0	0	5	0	4	0	5	2	2	5	5	5	5	4	0	4	5	5	5	0	0	0	2	0	5	5	4	4	0	4	4	0	0	0	0	0	0	0	5	0
405	1	18	1	0	1	3	5	5	0	0	2	5	4	5	0	3	1	0	3	0	5	4	5	0	4	5	1	3	4	0	0	4	4	0	1	1	0	0	5	5	3	3	3	0	0	4	3	1	0
406	1	20	0	1	3	5	1	5	3	3	3	4	4	4	4	0	4	4	4	5	3	1	5	2	0	1	1	1	1	1	5	5	4	5	3	3	5	3	0	3	5	2	0	3	5	5	3	5	5
407	1	19	1	0	2	3	3	3	3	0	5	4	5	3	0	2	1	1	0	1	1	3	3	0	4	3	3	1	2	2	1	1	0	3	3	3	5	0	3	3	3	3	0	0	1	0	1	2	2
408	1	20	1	0	2	5	5	5	2	0	2	5	5	5	1	2	0	1	2	3	5	5	5	1	4	5	5	5	2	5	1	5	0	5	5	5	5	2	4	5	5	5	4	0	1	5	5	5	5
409	1	21	1	1	3	4	4	5	1	0	5	4	4	5	1	1	5	5	5	5	5	5	5	0	5	5	5	5	0	0	1	5	5	5	4	5	5	0	5	5	5	5	4	1	5	5	5	5	5
410	1	22	1	0	2	4	5	5	3	1	4	5	5	4	4	5	1	4	4	5	5	4	5	0	5	5	5	3	3	4	0	4	1	5	5	4	5	1	5	5	5	4	5	5	0	4	4	5	5
411	1	22	0	1	2	2	5	5	2	2	4	5	3	4	1	0	0	2	2	2	5	5	5	1	5	5	4	4	2	5	1	2	2	4	5	3	2	2	4	5	3	3	2	4	1	2	2	3	3
412	1	20	1	0	2	5	5	3	5	0	3	5	5	1	0	0	0	4	2	4	5	3	5	0	4	5	5	1	1	0	0	4	4	5	5	4	5	0	3	5	5	1	0	3	0	4	4	4	4
413	1	21	1	1	2	4	5	5	0	0	2	5	3	2	0	4	0	0	0	5	5	3	5	0	4	5	0	3	0	5	0	0	0	5	5	4	5	0	0	5	3	0	0	0	0	0	3	5	5
414	1	25	1	1	3	1	3	2	0	0	0	1	2	1	2	3	0	0	0	3	4	2	1	0	2	4	2	1	0	5	0	0	1	2	5	1	2	0	1	2	0	1	1	5	1	1	1	3	2
415	1	21	1	0	2	5	5	3	0	0	0	5	3	2	0	5	0	3	1	5	5	1	5	0	3	2	2	0	0	5	0	3	0	5	5	3	5	2	3	5	3	2	0	5	0	3	2	5	5
416	1	20	1	0	1	0	3	3	0	0	1	5	5	2	0	0	1	1	0	0	5	3	5	0	3	5	5	1	1	0	0	0	0	0	2	2	4	0	3	4	2	0	0	0	0	0	0	0	2
417	1	22	0	1	3	5	3	3	0	0	0	5	2	3	0	0	0	0	0	3	3	3	3	0	3	3	3	3	0	0	0	0	0	5	0	0	3	0	0	3	0	0	0	0	0	3	0	5	3
418	1	19	1	0	3	3	2	5	0	0	0	5	1	5	3	4	3	2	4	5	5	3	5	0	2	5	3	5	0	5	3	3	5	5	5	1	5	0	4	5	0	5	5	5	3	3	3	5	3
419	1	28	1	0	3	0	5	3	0	0	4	1	0	0	0	4	0	0	0	1	5	1	1	0	5	5	1	0	0	5	0	0	0	1	5	3	0	0	5	2	0	0	0	5	0	0	1	1	0
420	1	20	0	0	2	0	5	4	0	0	4	4	4	3	4	3	0	0	0	0	5	0	4	0	5	4	4	0	0	5	0	0	0	0	4	0	0	0	5	4	0	0	0	0	0	0	0	0	0
421	1	21	1	1	3	5	2	5	2	2	0	5	5	2	0	2	0	0	5	5	5	5	5	0	5	5	5	4	4	0	0	5	0	5	0	5	5	0	5	5	5	5	5	0	0	5	5	5	5
422	1	24	1	0	3	4	2	2	3	0	1	3	3	0	4	4	3	5	3	5	3	1	4	0	1	2	5	1	2	4	0	4	0	5	3	0	5	0	2	3	3	0	2	4	0	4	0	5	4
423	1	26	1	0	3	1	2	1	0	0	3	3	3	1	3	3	0	2	3	3	3	1	2	0	2	2	2	0	0	4	0	4	2	3	4	1	3	0	2	2	3	0	2	2	0	5	3	3	3
424	1	20	1	0	3	5	5	2	0	0	0	5	5	1	5	1	0	5	1	5	5	1	5	0	3	5	5	1	3	1	0	5	1	5	4	2	5	0	4	5	5	4	4	0	0	4	2	5	3
425	1	20	1	1	2	5	5	5	3	0	0	5	5	5	3	0	0	5	3	5	5	5	5	0	4	5	5	5	3	0	0	0	2	5	5	5	5	0	0	5	5	5	3	2	0	0	0	5	5
426	1	21	1	0	1	0	5	3	2	0	0	3	4	1	0	4	0	4	2	0	5	2	2	0	4	4	4	3	2	5	1	4	3	0	5	4	4	1	5	4	4	3	2	3	2	3	3	3	3
427	1	22	1	0	2	2	3	2	2	3	3	3	2	0	2	2	3	2	2	5	3	2	5	1	2	3	3	2	1	3	2	3	2	5	3	2	3	2	2	2	2	2	3	2	1	2	2	5	5
428	1	20	1	1	2	3	5	5	2	1	0	5	3	5	2	0	0	3	4	0	5	4	4	0	3	4	4	4	4	4	0	4	1	0	4	3	2	0	4	4	3	4	3	0	0	4	4	1	3
429	1	21	1	0	3	2	5	5	2	0	2	4	3	3	3	0	0	3	2	3	3	3	3	0	3	5	5	3	3	5	0	1	0	4	5	3	1	0	2	3	3	3	3	0	0	1	1	3	0
430	1	22	1	0	1	0	0	5	3	0	0	5	5	5	0	3	4	3	4	0	5	5	5	0	5	5	5	5	0	5	0	3	4	4	4	5	5	0	5	5	2	5	0	2	0	3	4	2	4
431	1	22	1	0		4	4	2	0	0	0	4	4	0	0	4	0	3	0	4	4	0	4	0	0	4	4	0	0	4	0	4	0	4	4	4	4	0	3	4	2	0	0	4	0	4	0	4	4
432	1	22	1	0	2	3	3	4	1	0	0	0	4	3	2	1	0	0	0	0	0	0	4	0	0	0	0	0	0	0	0	3	0	0	0	0	4	2	3	2	3	0	3	0	0	3	0	0	0
433	1	20	1	1	2	5	5	5	1	0	4	5	5	4	0	5	0	2	1	5	5	5	5	0	5	5	5	3	0	5	0	4	0	5	5	4	5	0	3	5	4	1	0	4	0	4	1	5	5
434	1	23	1	0	2	3	3	2	0	0	0	3	4	1	0	4	0	0	0	4	4	0	2	0	1	3	0	1	0	1	0	0	0	3	1	1	0	0	2	4	0	3	0	0	0	0	1	3	1
435	1	21	1	1	2	2	3	3	0	0	1	4	3	2	0	3	0	2	0	0	4	2	1	0	4	3	3	2	0	3	0	3	0	0	0	1	1	0	2	4	3	2	1	3	0	2	1	0	1
436	1	27	0	1	3	3	3	5	0	1	1	2	1	3	2	0	0	1	1	5	1	3	1	2	2	3	1	4	4	0	2	1	3	3	1	2	1	1	2	2	1	3	3	0	1	0	1	3	2
437	1	19	1		2	0	1	0	0	0	3	2	2	1	0	0	1	3	3	3	3	3	3	3	3	3	5	3	3	5	4	5	5	5	5	4	3	3	4	5	2	2	3	5	2	5	5	1	2
438	1	21	1	0	2	1	0	0	1	0	0	0	1	0	0	0	0	0	0	1	0	0	1	0	0	0	0	0	0	0	0	0	0	1	0	0	1	0	0	0	0	0	0	0	0	0	0	0	1
439	1	23	1	0	2	5	5	1	0	0	0	5	2	1	0	5	0	5	5	5	5	5	5	0	5	5	5	0	0	0	0	0	0	5	5	5	5	0	5	5	2	0	2	3	0	0	0	5	2
440	1	21	1	1	2	5	5	5	5	3	5	5	3	3	0	0	0	3	2	5	5	5	5	0	0	5	5	2	2	5	0	4	2	5	5	2	5	0	1	5	5	5	2	1	0	4	3	5	5
441	1	20	1	1	2	0	5	5	0	0	2	5	0	5	5	0	0	0	5	0	5	5	5	0	2	5	2	5	2	0	0	5	5	0	0	0	0	0	2	3	0	5	5	0	0	5	0	0	0
442	1	20	1	0	2	5	4	1	3	2	0	3	4	0	0	4	0	3	0	5	3	2	5	0	1	4	3	0	0	0	0	2	0	5	2	0	5	0	1	2	1	0	0	0	0	1	0	5	5
443	1	17	1	0	2	5	5	5	3	0	0	5	5	5	3	5	0	3	3	5	5	3	3	0	4	5	4	4	3	5	0	3	0	5	5	4	5	0	5	5	4	3	3	3	0	3	3	5	3
444	1	21	1	0	2	5	2	3	0	5	3	5	5	1	0	0	0	1	3	5	3	0	5	5	3	3	3	0	5	0	2	2	3	5	2	0	5	5	2	2	3	1	0	0	0	2	2	5	5
445	1	20	1	1	2	2	5	5	0	1	5	5	5	4	1	2	0	4	0	1	5	4	3	0	5	5	5	3	1	1	0	5	2	1	4	3	1	1	4	5	5	3	1	4	0	5	3	0	1
446	1	22	1	0	2	0	5	5	0	0	0	5	5	3	0	0	0	5	0	0	5	0	4	0	0	5	5	3	0	3	0	5	0	0	5	0	0	0	0	5	3	0	0	0	0	5	3	0	0
447	1	19	0	0	2	0	0	3	0	0	0	0	0	0	0	0	0	0	0	5	2	0	3	0	0	0	0	0	0	0	0	0	0	5	0	0	5	0	0	0	0	0	0	0	0	0	0	5	3
448	1	20	1	1	3	4	5	5	1	0	1	5	5	5	3	0	1	3	0	5	5	5	5	0	5	5	5	5	0	1	0	5	0	5	4	4	5	0	5	5	5	4	3	0	0	5	2	5	5
449	1	20	1	0	3	4	3	4	1	0	2	3	2	3	0	4	0	4	1	5	4	3	4	0	3	4	3	2	1	1	0	3	0	5	4	3	5	0	3	4	2	1	1	0	0	3	3	5	5
450	1	20	0	1	3	1	4	3	4	0	1	4	4	2	0	1	0	4	2	4	5	2	4	0	2	3	4	2	0	4	0	4	0	3	4	2	4	0	1	4	4	2	0	3	0	4	1	1	2
451	1	26	1	1	1	2	4	5	1	0	4	5	3	3	0	0	0	0	2	0	4	4	4	0	4	5	2	4	0	4	0	0	0	3	3	3	3	0	4	4	1	3	0	0	0	0	0	3	2
452	1	19	1	1	2	3	2	5	0	0	1	3	2	4	3	0	0	0	1	2	2	4	4	0	5	4	4	4	1	0	0	2	1	2	1	3	3	0	5	3	1	1	5	0	0	2	2	3	3
453	1	19	1	1	2	4	3	5	2	1	4	5	4	3	0	2	0	2	4	4	3	4	4	0	5	4	4	4	1	0	0	5	5	4	2	3	4	2	5	4	4	4	2	0	0	4	4	3	3
454	1	24	1	0	1	3	2	4	2	3	5	4	3	2	1	3	4	4	5	0	3	2	4	1	5	4	4	2	2	1	4	5	4	3	2	3	3	2	5	3	4	2	2	2	1	5	3	1	1
455	1	18	0	1	1	4	4	4	4	0	2	4	4	2	1	4	1	4	1	0	4	2	5	1	1	5	5	1	0	5	0	3	1	1	4	1	4	0	1	5	5	0	2	0	0	1	3	0	5
456	1	17	1	0	2	0	3	3	1	0	1	4	1	0	1	2	0	3	1	0	4	1	2	0	3	3	2	0	0	4	0	3	1	0	3	3	2	0	4	4	1	1	1	0	0	3	1	0	0
457	1	18	1	1	1	0	3	3	0	0	1	3	1	2	0	0	0	2	3	0	3	3	1	0	4	4	3	3	2	4	1	2	2	1	4	3	1	0	3	3	0	2	0	0	0	2	1	0	0
458	1	17	1	1	3	5	5	5	0	0	0	5	5	5	5	0	5	5	5	5	5	5	5	0	5	5	5	5	5	0	5	0	5	5	5	5	2	3	5	5	5	5	5	2	5	0	5	5	2
459	1	25	1	1	2	2	4	4	2	0	5	4	5	5	0	0	0	3	1	1	4	4	2	1	3	5	4	3	0	3	0	5	4	2	4	2	4	0	5	5	5	2	1	4	0	5	4	2	2
460	1	21	1	1	2	5	5	4	3	0	0	5	5	1	1	5	0	2	1	5	5	3	5	2	4	5	5	5	1	5	0	5	1	5	5	1	5	1	5	5	3	2	2	2	0	5	0	5	5
461	1	20	1	1	2	0	3	5	3	0	5	3	5	3	3	0	0	0	3	0	3	3	0	0	3	3	3	4	0	0	0	3	0	0	0	5	0	0	5	5	0	0	5	5	0	3	1	0	0
462	1	17	1	0	2	3	3	4	1	0	3	3	3	2	4	3	1	1	2	0	5	2	3	1	5	4	4	2	2	2	1	3	1	3	4	3	1	1	4	3	3	2	2	1	0	3	2	1	1
463	1	23	1	0	3	5	5	5	3	3	2	5	5	5	2	4	1	5	5	5	5	3	4	1	4	5	5	4	2	5	1	5	1	5	5	5	5	2	5	5	5	5	3	1	1	4	3	5	4
464	1	19	1	1	1	2	4	5	0	3	5	4	5	5	5	3	1	5	4	0	4	5	3	1	5	4	5	5	5	3	1	5	2	3	4	4	1	1	4	4	5	5	5	4	1	5	5	0	1
465	1	22	1	1	1	5	4	4	0	0	3	4	3	4	0	1	0	4	0	5	4	3	5	0	2	4	3	2	0	0	0	3	0	5	0	0	5	0	3	4	2	0	0	0	0	3	1	5	5
466	1	22	1	0	3	4	4	2	0	0	0	5	4	1	0	5	3	4	4	5	5	3	5	0	2	5	5	2	2	5	0	5	2	5	5	1	4	0	3	5	4	3	0	0	0	5	4	5	4
467	1	20	1	0	2	5	5	2	0	0	0	5	5	3	0	3	0	0	0	5	5	0	5	0	5	5	5	0	0	5	0	5	1	5	5	5	5	0	5	5	5	5	0	0	0	5	5	5	5
468	1	19	1	1	3	4	3	2	2	0	1	3	3	0	0	3	0	3	3	5	4	0	5	0	4	4	4	0	0	0	0	4	0	5	2	2	5	0	3	5	2	0	0	0	0	5	4	5	5
469	1	21	0	0	2	0	0	0	0	0	0	0	0	0	0	0	0	0	0	0	0	0	0	0	0	0	0	1	0	0	0	0	0	0	0	0	0	0	0	0	0	0	0	0	0	0	0	0	0
470	1	21	1	0	3	1	3	2	0	0	1	3	3	3	1	3	0	1	0	3	3	0	0	0	3	3	3	1	0	3	0	0	0	3	3	3	1	0	3	3	2	1	0	1	0	0	0	1	0
471	1	18	1	1	3	1	3	5	0	0	2	2	3	4	2	0	0	3	3	4	3	5	2	0	5	2	4	4	1	0	0	4	3	3	1	2	0	0	5	5	3	1	3	0	0	3	3	4	0
472	1	23	1	1	2	2	5	4	1	0	0	5	3	2	0	0	0	3	1	0	5	2	1	0	5	5	3	1	0	5	0	3	0	1	3	2	0	0	4	4	2	0	0	2	0	3	0	0	0
473	1	22	1	0	2	1	3	4	4	0	0	5	0	3	1	5	0	0	0	0	5	4	3	0	4	5	2	4	0	0	0	3	0	3	0	2	2	0	3	5	1	0	0	0	0	0	2	1	2
474	1	19	0	0	1	3	5	5	2	1	3	5	5	5	3	1	0	5	3	0	5	5	5	2	5	5	5	5	2	5	1	5	4	3	5	5	5	3	4	5	4	5	4	0	0	3	1	0	4
475	1	20	1	1	1	3	3	4	0	0	3	5	5	2	2	3	1	1	2	0	5	5	5	0	3	5	5	4	4	3	1	5	2	0	3	2	5	0	3	3	3	2	3	0	0	5	1	0	5
476	1	19	1	1	2	5	1	5	0	0	5	4	2	4	1	0	0	1	1	5	4	4	4	0	5	4	4	5	1	0	0	3	0	4	3	4	5	0	5	5	2	5	1	0	0	4	5	4	1
477	1	23	0	0	3	3	4	4	2	2	3	3	3	2	4	3	2	3	4	3	4	3	3	2	3	3	4	3	3	4	2	2	3	3	4	4	3	3	3	4	3	2	3	3	2	2	3	3	3
478	1	21	0	1	3	3	4	5	0	0	2	5	5	4	4	4	4	4	4	4	5	5	5	1	4	5	5	5	5	3	1	2	3	4	5	4	5	1	3	4	4	4	4	0	0	2	3	4	4
479	1	29	1	0	2	5	3	0	0	0	0	4	5	0	0	5	0	5	0	5	5	0	5	0	0	4	5	0	0	5	0	5	0	5	3	0	5	0	0	3	4	0	0	0	0	5	0	5	5
480	1	25	1	1	2	3	4	3	2	1	0	5	3	3	0	5	0	4	3	4	5	4	5	0	4	5	4	2	3	5	0	4	2	4	5	5	5	1	4	5	3	4	3	4	0	4	2	4	5
481	1	25	1	0	2	0	0	3	1	0	0	4	4	3	0	0	0	0	0	0	3	3	0	0	0	4	0	3	0	0	0	0	0	0	3	3	0	0	0	2	0	0	2	3	0	0	0	0	0
482	1	24	1	1	3	5	0	4	0	0	0	4	2	1	4	0	3	3	2	5	5	2	5	0	3	4	2	1	1	4	1	0	3	5	4	1	5	0	2	3	2	2	4	0	2	0	0	5	5
483	1	22	1	1	1	1	5	5	0	0	2	5	4	4	1	1	0	2	1	0	5	5	3	0	5	5	3	5	0	3	0	4	0	0	5	5	2	0	3	5	4	3	1	0	0	4	4	5	2
484	1	21	1	1	2	4	3	2	1	0	1	4	4	3	1	1	2	3	2	5	3	3	4	1	4	3	3	2	2	3	1	3	1	4	3	3	4	1	4	3	3	1	2	3	1	3	2	4	4
485	1	24	1	1	2	4	4	4	0	1	2	3	4	3	0	5	1	0	1	3	5	3	3	0	4	4	4	4	1	3	0	3	2	4	3	2	4	0	4	3	4	3	1	0	1	1	2	3	3
486	1	22	1	0	2	2	2	1	0	0	2	2	0	0	0	0	0	0	0	4	3	0	3	0	2	2	2	0	0	0	0	0	0	4	0	2	0	0	2	2	0	0	0	0	0	0	0	2	0
487	1	22	1	1	3	4	5	4	2	0	3	5	4	4	4	5	0	3	3	4	5	4	4	0	4	5	3	3	3	5	0	3	2	5	5	3	3	0	5	5	3	2	3	5	0	3	3	4	3
488	1	22	1	0	2	5	4	3	0	3	0	5	5	3	0	0	4	5	5	5	4	3	5	3	4	4	5	3	0	4	4	5	4	5	3	3	5	0	4	4	5	1	1	0	4	5	5	5	5
489	1	23	1	0	2	4	5	5	5	4	4	4	4	4	5	4	4	4	5	5	4	5	4	4	4	4	4	4	4	4	4	4	4	5	4	4	4	4	4	5	4	4	4	4	4	4	4	4	4
490	1	21	1	0	3	0	0	0	0	0	0	0	0	0	0	0	0	0	0	0	0	0	0	0	0	0	0	0	0	0	0	0	0	0	0	0	0	0	0	0	0	0	0	0	0	0	0	0	0
491	1	23	1	1	2	5	3	5	5	5	3	5	3	5	0	0	4	0	4	4	5	5	5	1	5	5	3	5	4	5	3	2	4	5	5	5	5	3	5	5	2	5	5	0	0	1	3	5	5
492	1	23	1	0	2	4	4	4	3	0	3	5	5	0	0	0	0	4	4	4	4	0	5	0	0	5	5	0	0	5	0	5	0	5	5	5	5	0	0	5	5	0	0	0	0	5	5	5	5
493	1	24	1	0	2	0	3	0	0	0	0	3	0	0	0	3	0	0	0	5	5	0	3	0	0	3	0	0	0	5	0	0	0	5	3	0	0	0	0	3	0	0	0	0	0	0	0	4	3
494	1	22	1	0	3	4	3	4	1	1	1	4	4	3	1	1	2	2	1	5	3	2	5	1	2	4	4	2	2	1	1	1	1	5	3	2	4	2	3	3	3	1	1	1	1	1	1	5	5
495	1	22	1	1	2	5	5	1	4	0	0	4	4	0	0	4	0	4	0	5	5	3	5	0	1	5	5	0	0	4	0	4	0	5	5	0	5	0	0	4	4	0	0	1	0	4	1	5	5
496	1	22	1	0	2	2	2	1	0	0	0	2	0	0	0	2	0	3	0	2	2	0	0	0	5	2	3	0	0	2	0	2	0	2	0	0	1	0	5	3	0	0	0	0	0	2	1	1	0
497	1	24	1	1	2	5	5	5	5	2	3	5	5	3	0	0	1	5	5	5	5	5	5	3	4	5	5	3	3	4	2	2	2	5	5	5	5	5	4	5	5	5	2	0	1	5	3	5	5
498	1	22	0	1	2	3	0	5	0	0	0	3	3	2	0	0	2	3	3	3	2	3	3	1	4	3	5	3	1	1	2	3	2	3	1	2	2	1	2	3	3	2	1	1	1	2	3	3	3
499	1	22	1	0	2	4	5	5	0	0	0	5	4	0	0	5	0	5	0	2	5	5	5	0	5	5	5	0	0	0	0	0	0	3	5	5	0	0	5	5	5	3	5	5	0	0	5	3	0
500	1	18	1	0	2	4	2	4	2	0	1	5	4	3	1	0	0	1	2	1	2	3	4	0	2	2	3	3	1	2	1	2	2	4	3	1	4	0	2	4	2	2	3	0	1	2	2	4	3
501	1	21	1	0	2	0	5	5	0	3	3	5	5	5	5	5	0	5	5	3	5	5	5	0	5	5	5	5	1	5	0	5	0	0	5	5	3	0	5	5	5	5	5	5	0	5	5	5	0
502	1	18	1	1	3	3	5	5	2	0	0	5	5	5	0	2	0	3	3	4	5	5	5	0	5	5	5	5	2	5	1	2	2	4	5	5	5	1	3	5	5	5	0	0	0	2	3	5	3
503	1	22	1	1	3	5	2	2	2	2	2	5	0	0	0	0	0	0	0	5	5	3	5	0	2	3	3	1	1	1	0	1	1	5	0	0	0	0	1	1	0	0	0	0	0	0	0	5	0
504	1	23	1	0	2	3	4	3	3	2	1	5	5	2	2	4	2	4	4	0	5	5	5	1	3	4	5	5	4	1	0	5	1	1	2	3	4	2	5	5	5	5	3	0	1	2	3	2	4
505	1	21	1	0	2	5	2	3	4	1	4	2	1	1	0	2	4	1	2	5	2	1	5	1	2	4	1	1	2	5	3	0	4	5	2	0	4	1	2	2	0	0	1	0	4	3	4	5	4
506	1	22	1	1	2	4	4	4	4	0	2	4	4	4	2	3	0	3	2	0	5	5	4	0	5	5	5	4	4	2	2	4	4	4	2	5	5	3	5	5	5	4	4	0	1	2	2	2	4
507	1	20	1	0	2	4	2	3	2	0	0	4	4	3	0	5	0	0	0	3	3	1	3	0	1	3	3	3	1	2	0	2	0	3	2	1	3	0	3	3	3	1	1	4	0	2	1	3	3
508	1	21	1	1	2	2	5	5	3	0	5	5	2	5	5	3	0	0	5	5	5	4	4	0	5	4	2	5	5	5	0	2	0	5	5	5	5	0	5	5	0	5	5	1	0	0	0	5	5
509	1	21	1	0	2	3	3	4	1	0	0	5	2	2	0	0	0	0	0	3	3	3	4	0	0	3	2	2	0	0	0	2	0	4	0	0	0	0	2	5	0	2	0	0	0	3	0	2	0
510	1	22	1	1	2	5	4	4	4	0	3	5	4	4	2	5	0	2	2	5	4	4	4	0	0	4	3	2	0	4	0	3	1	5	4	1	4	0	2	4	3	3	0	0	0	2	2	4	4
511	1	22	1	1	2	3	5	4	4	1	1	5	5	1	1	1	0	2	0	2	5	3	5	0	5	5	5	1	1	1	0	0	0	1	2	2	5	0	5	5	3	2	1	1	0	0	3	4	4
512	1	18	1	0	3	3	2	1	1	1	0	1	2	0	0	1	1	1	1	5	4	1	5	0	1	2	1	1	0	3	1	1	1	3	3	1	5	1	1	1	2	0	0	0	0	1	2	5	5
513	1	20	1	0	2	5	4	4	4	0	3	5	5	0	3	3	0	1	1	5	5	0	5	0	4	5	5	0	3	0	0	5	0	5	4	3	5	0	3	3	3	0	0	0	0	5	3	5	5
514	1	18	1	1	2	5	0	5	0	0	4	5	4	5	3	4	0	5	0	5	4	5	5	0	5	5	5	5	1	0	2	5	4	5	0	5	5	0	5	5	4	5	2	0	1	5	5	5	3
515	1	20	0	1	3	4	0	1	0	0	2	2	3	3	2	1	2	2	0	2	1	2	4	2	2	1	1	1	2	0	2	2	2	3	1	1	4	1	2	1	4	2	3	0	1	1	3	3	4
516	1	18	1	0	2	2	0	5	0	0	2	2	2	0	2	5	1	0	3	5	2	2	4	0	3	1	3	1	0	5	2	2	1	5	5	2	5	0	2	2	2	0	0	0	0	2	2	3	3
517	1	20	0	1	2	5	5	5	1	0	0	5	5	5	0	0	3	5	5	5	5	2	5	2	4	5	5	5	0	5	5	5	5	5	5	0	5	3	0	5	5	5	0	0	5	5	0	5	5
518	1	21	1	1	2	5	5	5	1	1	3	5	3	5	4	5	1	5	5	5	5	5	5	0	5	5	5	5	3	5	0	5	3	5	5	5	4	4	5	5	5	5	4	0	0	5	5	5	5
519	1	21	1	1	2	4	4	4	3	0	1	4	5	4	3	3	1	4	5	5	4	4	5	0	3	4	5	4	4	5	0	4	3	5	3	3	4	1	4	5	5	4	3	3	2	5	5	5	5
520	1	19	1	1	1	0	4	5	0	0	0	4	1	4	3	1	0	1	0	0	0	5	1	0	3	4	4	5	3	0	0	4	0	0	0	3	0	0	1	5	1	5	5	0	0	5	5	0	0
521	1	19	0	1	2	5	5	5	0	0	3	5	5	3	0	3	3	1	4	0	5	4	5	0	4	5	3	3	1	0	0	0	3	4	2	3	5	2	5	5	5	3	1	0	0	0	1	4	5
522	1	19	0	0	3	3	3	5	2	0	5	5	3	4	4	0	0	3	3	4	5	4	4	0	4	4	3	4	1	4	4	3	3	4	3	4	2	2	4	4	3	4	2	2	4	3	3	3	2
523	1	21	1	0	2	2	4	3	3	0	3	3	4	1	1	2	1	2	0	1	4	2	2	2	2	4	4	2	1	3	1	1	1	1	1	1	1	1	3	4	4	3	1	1	1	1	1	3	3
524	1	23	1	0	2	3	3	3	0	0	4	4	4	1	0	0	0	1	0	3	4	2	4	0	5	3	3	3	0	4	0	0	0	3	3	1	1	0	5	4	2	2	0	0	0	0	1	3	1
525	1	17	0	0	2	5	5	5	1	0	4	5	5	5	1	0	0	5	5	2	5	4	5	0	4	4	5	5	2	2	0	3	2	5	5	4	5	0	5	5	5	5	2	4	0	4	4	4	5
526	1	18	0	1	3	3	5	5	0	0	3	5	3	5	3	4	0	3	5	5	5	5	3	0	5	5	4	5	4	4	3	3	3	5	5	5	3	0	5	5	3	3	3	3	3	3	3	4	3
527	1	21	1	0	2	4	4	5	0	0	2	5	1	3	0	3	0	1	0	5	4	2	1	0	4	4	5	0	0	0	0	1	0	5	3	2	2	0	1	3	0	0	1	0	0	0	1	3	1
528	1	20	0	1	2	3	5	5	5	3	5	5	5	5	3	0	0	5	5	5	5	5	5	0	5	5	5	5	5	5	0	5	5	5	5	5	5	2	5	5	5	5	5	0	0	5	5	5	2
529	1	20	0	1	2	3	4	5	4	3	2	5	5	3	1	3	2	3	4	0	4	2	5	0	2	4	4	3	2	2	0	3	2	1	4	4	3	2	2	4	4	3	2	1	0	3	4	0	3
530	1	20	1	0	2	3	3	5	0	0	3	5	5	5	2	4	4	5	4	0	5	5	5	1	5	5	5	5	2	5	1	5	4	3	5	5	2	0	5	5	5	5	3	2	1	5	5	1	1
531	1	23	1	1	1	1	5	5	1	0	0	5	5	5	1	1	0	5	1	0	5	5	5	0	4	5	5	5	1	4	1	4	5	5	5	5	3	0	3	5	5	5	5	5	1	5	5	1	1
532	1	19	0	1	2	1	2	3	1	0	0	4	4	4	0	0	0	1	2	0	2	3	5	0	1	2	3	2	0	1	0	2	0	2	3	3	4	0	2	3	4	2	0	0	0	2	3	0	4
533	1	19	0	1	2	5	1	5	0	0	2	5	5	5	1	0	1	5	2	0	2	5	5	0	3	5	5	5	2	0	0	5	1	0	0	5	5	0	2	5	5	5	3	3	2	5	5	3	4
534	1	20	1	0	1	0	1	1	1	0	1	1	1	1	0	0	1	1	1	0	1	1	1	0	1	1	1	1	1	1	0	1	2	0	2	2	2	0	2	2	2	2	0	2	0	2	2	0	2
535	1	21	1	1	3	3	5	3	0	0	0	5	2	1	0	5	0	0	4	4	5	2	2	0	4	5	5	3	0	5	0	5	0	5	5	5	4	0	3	5	1	3	1	4	0	5	5	2	2
536	1	21	0	1	2	4	4	4	3	1	2	4	4	2	0	3	1	3	2	0	5	4	5	1	3	5	4	2	1	5	1	4	1	3	5	4	5	1	2	4	4	2	2	3	0	4	3	4	5
537	1	22	0	0	3	5	3	5	5	3	0	5	5	0	2	0	0	0	0	5	5	5	5	0	0	5	5	0	0	5	0	0	0	5	5	0	5	0	0	5	5	0	0	0	0	0	0	5	5
538	1	22	0	0	2	5	5	3	2	0	0	5	5	0	3	2	0	2	4	4	5	3	5	0	3	5	5	2	2	2	0	3	4	4	4	0	5	0	3	5	5	0	2	0	0	2	0	3	4
539	1	23	1	0	2	5	5	5	3	2	3	5	5	2	1	4	1	5	4	5	5	3	5	3	4	5	5	1	0	4	0	5	0	5	4	1	4	2	4	5	5	2	0	1	0	5	5	4	4
540	1	24	0	0	2	0	0	0	0	0	0	0	0	3	0	5	0	0	0	0	5	0	0	0	5	3	0	0	0	0	2	0	0	0	0	0	2	0	3	0	0	0	0	0	0	0	0	0	0
541	1	25	1	1	2	3	5	5	0	0	5	5	5	5	0	0	0	5	0	0	5	5	5	1	5	5	5	5	3	1	0	2	3	3	4	5	4	1	5	5	5	3	3	0	0	5	4	0	4
542	1	22	1	0	1	4	2	4	3	0	4	2	3	3	3	0	0	4	0	1	1	3	3	0	1	1	3	3	2	1	0	4	1	4	2	3	2	0	1	1	4	1	2	0	0	4	4	1	2
543	1	22	1	1	2	3	3	4	3	3	4	5	5	3	5	2	4	4	5	3	5	4	4	2	5	5	5	4	4	2	1	5	4	4	5	5	3	5	5	5	5	3	5	3	1	5	5	4	3
544	1	24	0	0	3	3	3	4	3	3	2	3	3	3	3	0	4	3	3	4	3	3	3	2	3	3	4	3	3	2	3	2	3	3	2	4	4	3	3	3	4	3	5	2	3	2	3	3	4
545	1	18	1	1	2	5	5	5	0	0	2	5	1	5	0	1	3	3	3	5	5	5	5	0	5	5	5	5	0	2	0	5	0	5	5	5	5	0	5	5	1	4	0	0	0	5	5	5	5
546	1	17	0	1	3	4	1	4	1	2	4	3	2	3	1	1	5	5	3	5	3	3	4	2	4	4	3	3	1	0	5	5	5	5	5	5	4	2	4	4	2	3	2	1	4	4	4	5	4
547	1	18	1	0	3	4	4	4	4	1	1	4	2	4	1	1	1	1	4	4	4	4	4	1	4	4	1	4	1	4	1	4	1	4	4	4	4	1	4	4	4	1	1	4	1	4	1	4	4
548	1	18	1	0	2	3	3	2	0	0	0	5	3	2	1	2	0	1	1	4	5	2	4	0	4	5	4	2	0	5	0	1	0	5	5	4	4	0	2	5	4	2	1	5	0	1	4	5	4
549	1	19	1	0	2	5	2	1	0	0	0	3	1	2	0	0	0	3	0	5	0	0	5	0	0	0	3	0	0	0	0	3	0	5	0	2	5	0	2	2	2	0	0	0	0	3	0	5	5
550	1	21	1	0	2	1	5	5	0	0	5	5	2	5	1	3	0	5	1	1	5	5	1	0	5	5	5	5	3	0	0	5	0	1	5	5	0	0	5	5	2	5	1	0	0	5	3	1	0
551	1	18	1	0	2	5	5	2	3	0	5	5	3	1	2	0	0	5	3	0	5	4	5	0	3	5	5	3	0	5	0	5	0	5	5	3	3	0	4	5	2	5	2	0	0	5	4	5	3
552	1	18	1	0	3	5	5	0	0	0	0	5	2	0	0	5	0	0	0	5	5	0	5	0	0	5	5	0	0	5	3	0	0	5	5	0	5	3	3	5	0	0	0	5	0	0	0	5	5
553	1	21	1	0	2	1	4	4	0	0	5	4	4	5	0	0	0	0	0	2	5	4	3	0	5	5	5	2	0	5	0	1	0	2	5	3	1	0	5	3	0	0	0	0	0	0	0	1	1
554	1	20	1	0	2	5	5	5	0	0	3	5	2	5	1	1	0	2	4	5	4	3	5	0	4	4	5	5	2	2	0	2	3	5	1	2	5	1	3	2	1	2	1	0	0	3	2	5	5
555	1	20	1	0	2	3	4	4	2	0	3	4	1	3	2	2	0	3	2	1	5	3	3	0	4	5	2	3	0	2	0	2	0	2	4	3	2	0	5	5	2	3	3	0	0	2	1	1	2
556	1	21	0	1	2	5	3	5	0	0	0	3	5	5	0	0	0	5	5	5	4	5	5	1	5	3	5	5	0	0	3	4	5	5	2	5	5	1	5	4	5	5	1	0	4	5	5	5	3
557	1	21	0	1	2	4	2	5	1	1	2	5	5	5	0	0	4	4	2	3	3	4	5	0	2	4	4	5	1	1	1	1	3	1	1	1	1	0	0	5	5	4	1	1	1	1	1	3	5
558	1	20	1	0		1	1	2	0	0	2	1	3	2	2	0	0	3	2	3	2	2	2	0	5	3	3	2	1	2	1	3	3	2	2	5	2	0	5	3	3	2	5	2	2	3	4	2	2
559	1	19	1	0	3	2	2	3	2	1	3	4	4	2	1	1	1	4	1	3	3	2	3	0	4	4	4	2	1	1	1	3	2	3	3	3	3	1	3	4	4	2	1	1	1	4	2	3	3
560	1	19	1	1	2	5	5	5	0	5	5	5	5	5	0	0	5	5	5	0	5	5	5	0	5	5	5	5	0	5	5	5	5	5	5	5	5	2	5	5	5	5	0	0	5	5	5	0	5
561	1	18	1	0	2	5	4	1	0	0	0	5	0	0	0	4	0	0	0	5	5	0	5	0	0	5	3	0	0	3	0	0	0	5	4	0	5	0	2	5	0	0	0	1	0	1	1	5	5
562	1	18	0	0	3	4	5	4	3	0	3	4	2	4	1	2	0	3	2	4	4	4	4	0	3	4	4	4	1	5	0	3	1	4	4	3	4	0	3	4	2	3	1	3	0	4	3	4	4
563	1	19	1	0	1	5	5	5	1	4	1	5	5	3	3	4	5	5	5	0	5	3	5	3	4	5	5	3	3	5	4	5	4	2	4	3	3	3	4	4	3	1	2	0	3	5	5	4	5
564	1	18	1	0	1	0	2	2	2	0	0	2	2	0	0	0	0	0	0	0	2	0	4	0	2	2	3	0	0	2	0	2	0	3	2	0	0	0	0	0	3	0	1	0	0	2	0	0	3
565	1	21	1	0	2	2	5	4	0	0	2	5	4	3	0	4	4	4	4	1	4	2	3	0	4	5	3	3	3	4	0	5	3	3	3	3	1	0	3	4	3	3	0	4	1	5	4	2	0
566	1	20	1	1	2	5	3	5	1	0	0	5	2	4	0	0	3	2	2	5	3	3	4	0	3	5	3	3	2	4	0	3	1	5	4	4	5	0	2	5	2	3	0	0	0	2	2	5	3
567	1	21	1	1	3	3	5	5	0	0	5	5	3	4	1	4	0	3	3	5	5	3	5	0	5	5	3	3	1	5	0	2	2	0	4	3	5	0	5	3	3	3	4	3	1	2	2	5	2
568	1	18	0	0	2	2	4	3	2	1	1	4	3	2	1	1	1	3	1	1	4	3	4	1	3	4	4	3	2	1	4	3	2	3	3	3	4	2	3	4	3	2	1	2	1	3	4	3	4
569	1	21	1	1	3	3	2	1	0	0	0	4	3	1	1	3	0	3	3	5	4	1	5	0	1	4	3	1	0	2	0	4	1	5	2	1	5	0	0	4	4	1	1	0	4	0	0	5	5
570	1	19	1	1	2	0	5	5	2	2	5	5	4	5	5	3	2	5	1	1	5	5	5	2	5	5	5	5	5	5	1	5	5	2	5	5	2	1	5	5	5	5	5	3	1	5	5	2	2
571	1	20	1	1	2	4	4	5	3	1	3	5	3	4	4	5	1	0	2	5	4	4	5	3	4	5	2	4	2	0	0	3	3	4	4	4	5	0	3	5	3	3	3	2	2	3	3	5	4
572	1	19	1	0	1	0	3	3	0	0	3	1	0	0	4	4	2	3	4	0	4	2	2	0	1	3	3	1	1	5	1	4	2	0	3	3	3	1	3	3	0	2	3	5	1	3	3	0	0
573	1	19	1	1	3	5	3	3	0	0	0	3	4	3	0	4	0	0	0	5	3	3	5	0	4	3	5	3	0	0	0	3	0	5	3	2	5	0	5	5	3	3	0	0	1	2	2	5	5
574	1	20	1	0	2	3	5	5	1	1	4	5	5	5	4	3	2	5	2	3	5	5	3	2	4	5	5	5	4	5	2	4	3	3	4	4	3	3	5	5	5	5	5	5	3	3	4	3	3
575	1	19	0	1	2	2	0	5	0	0	2	4	4	5	1	0	3	3	3	0	2	3	3	1	2	3	3	5	0	0	2	3	2	0	0	0	3	0	2	5	4	5	2	0	4	3	4	1	3
576	1	24	1	1	2	3	5	5	2	1	2	5	4	4	0	0	0	1	0	0	5	5	4	0	5	5	4	5	2	1	0	3	3	1	3	4	4	0	4	4	4	5	0	2	0	3	4	4	4
577	1	19	1	0	2	4	3	3	2	0	3	3	3	2	1	0	0	2	1	3	3	2	3	0	2	3	3	1	0	2	0	2	1	3	3	2	3	1	2	3	3	2	1	0	1	2	1	3	2
578	1	18	1	0	2	5	3	5	0	0	0	5	5	5	0	4	0	5	0	5	5	5	5	0	0	5	5	5	0	5	0	4	0	5	5	5	5	0	0	5	5	4	1	3	0	4	2	5	2
579	1	19	1	0	3	4	5	5	0	0	2	5	5	1	0	2	0	5	3	5	5	5	5	0	5	5	5	5	0	0	0	0	0	5	5	2	5	0	5	5	5	0	0	0	0	0	0	5	5
580	1	20	1	0	2	1	3	4	4	1	1	5	4	3	2	4	1	3	3	2	5	2	4	1	2	4	3	2	1	4	2	3	1	2	4	3	3	3	3	4	3	2	2	4	1	3	4	4	4
581	1	19	1	0	2	5	5	5	4	1	1	5	4	0	3	5	2	3	3	3	5	5	5	0	4	5	4	2	2	5	1	1	1	4	5	4	4	1	3	5	4	1	1	4	1	1	3	4	3
582	1	19	1	1	3	0	3	3	0	0	0	3	0	0	0	4	0	0	0	5	5	0	0	0	0	5	0	0	0	5	0	0	0	5	5	0	0	0	3	0	0	0	0	0	0	0	0	4	0
583	1	19	1	0	3	3	2	5	0	0	4	4	0	1	3	1	0	1	3	4	3	3	4	0	4	4	3	3	1	0	0	2	2	5	3	2	3	0	5	4	0	2	3	3	0	2	3	4	3
584	1	29	1	1		2	5	5	2	1	3	3	5	5	1	3	0	5	2	5	5	4	5	0	5	5	5	5	5	5	0	5	0	5	5	3	2	0	4	5	5	3	1	0	0	5	5	5	2
585	1	20	1	1	2	4	3	5	0	0	0	4	4	3	0	0	3	3	0	5	1	1	5	0	4	3	3	3	1	3	0	2	2	5	2	4	5	3	4	4	3	1	1	0	0	2	2	5	4
586	1	39	1	1	1	0	4	5	3	2	1	4	5	5	4	0	1	3	3	0	4	5	5	1	3	4	4	5	5	1	0	2	3	0	1	2	1	2	3	4	4	5	3	1	0	2	5	0	2
587	1	19	1	1	2	3	3	5	0	0	0	3	3	2	1	0	0	3	0	2	3	3	1	0	0	3	3	1	0	0	0	3	0	0	0	0	0	0	0	3	3	0	0	0	0	3	3	3	0
588	1	24	1	1	2	2	3	5	0	0	2	5	5	5	4	0	1	4	4	3	4	4	4	1	5	5	5	5	4	0	1	2	4	3	2	4	1	0	5	5	3	4	4	1	1	2	5	1	0
589	1	24	1	0	2	5	4	5	2	0	2	4	4	3	0	5	2	3	2	5	5	5	5	0	5	5	5	3	3	3	2	4	3	5	5	5	4	0	5	5	4	4	3	3	2	5	3	5	3
590	1	19	1	0	2	5	5	5	3	0	2	5	5	5	1	0	0	3	5	3	5	5	5	0	5	5	5	5	0	1	1	2	5	5	5	5	5	3	5	5	5	3	1	1	1	2	2	3	5
591	1	20	1	1	2	2	3	3	1	0	3	3	3	3	2	2	0	0	2	3	3	3	2	0	3	4	1	2	2	0	1	2	2	4	3	3	2	0	3	4	4	3	3	0	1	2	3	4	1
592	1	20	0	1	2	0	4	4	0	0	3	3	3	3	3	0	2	3	1	0	4	3	1	0	3	3	4	4	0	0	1	2	2	0	3	0	0	0	3	3	0	3	3	0	1	2	5	3	0
593	1	21	1	1	2	1	5	5	0	0	5	3	5	4	5	0	0	5	2	3	5	4	3	0	5	4	5	4	5	0	0	5	4	2	3	5	1	0	5	3	4	5	5	1	0	5	5	2	0
594	1	25	0	0	2	3	1	1	3	0	2	3	3	1	0	0	0	0	0	0	2	0	0	0	3	2	1	0	0	0	0	0	0	0	0	0	0	0	3	2	0	0	0	0	0	0	0	0	0
595	1	18	1	0	2	3	3	1	2	0	0	3	2	0	1	2	0	1	0	4	3	0	3	0	2	3	1	1	1	3	0	1	1	4	3	2	3	0	5	3	1	1	1	2	0	1	1	4	3
596	1	21	1	0	1	2	4	4	4	0	2	3	3	3	1	3	2	4	3	1	5	4	5	0	3	5	5	5	2	5	2	4	1	1	5	5	5	1	5	5	3	4	4	4	0	3	1	1	1
597	1	20	1	1	2	4	4	3	1	0	2	4	4	2	2	5	2	0	2	2	4	1	4	0	1	4	3	3	3	4	0	2	2	2	4	1	0	0	2	2	3	2	3	3	0	2	0	2	0
598	1	19	0	0	3	3	4	4	0	0	4	3	0	2	0	0	0	2	0	5	5	2	1	0	4	3	4	3	1	3	0	0	0	5	5	1	1	0	1	1	0	0	3	2	0	0	1	4	0
599	1	20	1	0	2	5	5	4	2	0	2	5	5	3	3	4	0	4	4	5	5	3	5	0	2	5	5	3	1	5	0	4	1	5	5	3	5	0	2	5	4	3	3	0	0	4	4	5	5
600	1	19	1	1	2	4	1	1	0	0	4	3	2	0	0	3	0	1	0	0	4	0	4	0	3	3	1	0	0	0	0	5	3	2	3	1	4	0	2	2	2	0	3	0	0	5	3	2	4
601	1	20	1	0	2	5	4	4	2	0	2	5	4	4	1	0	4	5	3	5	5	4	5	2	5	5	5	4	2	5	2	3	3	5	5	4	5	1	5	5	4	4	5	5	2	2	3	5	4
602	1	19	1	0	2	5	0	5	0	0	0	5	5	3	0	0	0	3	0	5	4	4	5	0	3	2	3	4	0	1	0	2	0	5	2	2	5	0	5	5	5	2	0	0	0	3	3	5	2
603	1	20	1	0	3	2	3	3	0	0	1	5	5	2	1	2	0	3	0	3	4	2	3	0	3	5	5	2	0	2	0	3	0	3	5	2	3	0	3	3	3	0	0	2	0	3	2	2	1
604	1	20	1	1	2	2	5	5	4	3	4	5	5	5	1	4	3	3	3	3	5	5	5	4	4	5	5	5	5	1	0	0	0	0	0	0	5	1	5	5	5	4	3	2	0	0	3	2	5
605	1	19	1	0	2	5	5	5	0	0	3	5	5	5	0	3	0	4	0	5	5	2	5	0	5	5	5	5	0	0	0	3	0	5	5	3	3	0	5	5	5	2	0	5	0	5	0	0	0
606	1	20	0	1	2	3	2	5	0	0	0	5	2	5	4	0	0	3	1	1	3	5	4	0	5	5	3	5	3	0	0	2	5	3	1	5	1	0	3	4	1	5	5	3	3	1	5	1	1
607	1	24	1	1	2	0	5	5	2	0	5	5	5	5	0	2	2	3	5	0	5	5	2	0	5	5	5	5	5	5	4	5	5	5	5	5	5	2	5	5	3	3	3	2	4	3	5	1	1
608	1	19	1	0	2	3	5	2	0	0	4	5	5	2	0	0	0	2	2	3	5	4	5	0	5	5	5	2	0	4	0	4	3	5	5	5	5	0	5	5	5	5	1	5	0	0	5	4	4
609	1	21	1	0	2	2	3	4	0	0	0	5	2	2	0	1	0	3	3	3	5	4	4	0	5	4	4	3	2	2	0	4	4	3	3	3	4	2	5	4	5	1	0	3	0	0	4	4	3
610	1	19	1	0	2	5	5	3	5	2	3	5	4	0	1	5	1	3	3	5	5	0	5	1	1	5	4	2	0	4	0	4	1	5	5	2	5	4	4	4	4	0	2	3	0	4	4	5	5
611	1	19	1	1	3	3	2	3	3	1	1	3	3	1	0	1	2	3	1	4	2	1	3	0	1	1	2	0	1	1	1	3	0	5	0	0	3	1	3	2	3	0	0	0	0	1	2	3	3
612	1	23	1	0	2	1	4	2	1	1	1	4	3	1	1	4	4	2	2	0	4	2	5	3	4	4	4	1	1	5	4	4	3	0	5	3	2	1	4	2	1	1	1	1	4	4	1	0	3
613	1	21	1	0	3	4	4	1	0	0	0	5	2	0	1	3	1	4	2	5	4	1	4	4	3	4	4	1	2	2	3	4	0	4	4	3	4	0	2	4	1	1	2	4	2	4	3	5	5
614	1	18	1	0	2	4	1	0	0	0	0	4	0	0	0	0	0	1	1	5	3	0	4	0	0	4	3	0	0	0	0	5	0	5	3	0	4	0	0	4	3	0	0	0	0	4	0	5	1
615	1	18	1	0	2	3	5	5	3	1	5	5	4	5	2	5	4	2	2	0	5	5	5	0	5	5	5	5	3	5	1	4	2	4	5	5	5	0	5	5	3	5	5	3	1	4	3	1	4
616	1	20	1	1	2	5	1	4	1	0	1	1	3	4	2	0	0	2	0	5	0	3	4	0	4	2	4	3	0	0	0	3	0	5	0	0	5	1	3	2	4	2	3	0	2	3	2	5	5
617	1	22	0	0	3	1	1	3	0	0	2	2	3	3	2	4	4	3	3	3	3	4	2	0	4	3	3	3	3	3	4	1	4	2	1	3	2	3	2	3	3	3	3	3	3	1	3	4	2
618	1	21	0	1	2	0	5	5	0	1	3	5	5	5	3	3	2	2	2	0	5	5	5	0	5	5	5	5	0	3	0	2	0	2	3	3	4	0	4	4	4	4	2	3	0	2	2	1	3
619	1	20	1	1	2	5	5	5	3	2	3	5	4	5	4	0	0	4	3	0	3	4	4	0	4	4	4	5	4	0	0	3	4	2	4	4	3	2	4	4	3	4	4	3	3	3	4	4	4
620	1	21	0	1	3	5	3	5	2	0	2	5	4	5	0	1	2	2	2	5	5	4	5	1	4	5	4	4	1	1	1	1	3	5	4	3	5	1	4	5	5	5	1	1	4	2	4	5	4
621	1	21	0	0	3	4	5	5	0	2	0	4	5	2	0	0	2	4	1	5	5	3	1	0	0	4	5	0	0	0	0	0	0	5	2	4	4	1	2	2	3	2	3	1	0	0	0	3	3
622	1	22	1	0	2	5	4	1	4	2	1	4	5	3	1	4	3	4	4	5	4	1	5	1	4	4	3	0	2	2	4	3	4	5	4	4	5	1	5	3	4	0	0	3	3	4	5	5	4
623	1	22	1	0	2	2	3	1	0	0	0	3	1	0	0	4	0	0	0	0	5	1	3	0	0	5	2	1	0	5	0	2	0	1	5	1	0	0	0	3	0	1	2	0	0	1	1	1	1
624	1	21	0	0	3	3	4	3	0	0	2	4	1	1	0	0	0	2	0	0	2	3	2	0	4	3	2	1	1	0	0	0	0	2	0	0	0	0	4	3	0	2	0	0	0	0	0	2	2
625	1	22	0	0	2	5	5	5	5	2	0	5	5	3	0	0	0	5	4	1	5	3	5	1	1	5	5	2	0	0	0	4	1	0	5	1	5	0	0	5	5	1	0	0	0	4	1	0	5
626	1	24	1	1	2	5	4	4	1	0	0	5	5	2	0	0	1	2	2	5	4	3	4	0	5	5	3	2	1	3	0	3	0	5	4	2	4	0	4	4	2	2	2	2	0	3	3	5	5
627	1	27	1	0		2	4	4	4	3	0	0	0	0	0	0	0	0	0	0	0	0	0	0	0	0	0	0	0	0	0	0	0	0	0	0	0	1	3	1	0	0	0	0	0	0	0	0	0
628	1	22	0	1	2	5	3	5	3	3	4	5	5	5	3	0	4	4	4	5	4	4	5	5	4	4	4	0	0	0	0	1	3	5	3	3	5	0	3	4	5	4	2	0	3	4	4	5	5
629	1	23	0	1	3	5	5	5	4	3	4	5	5	5	5	3	4	5	4	5	5	5	5	3	5	5	5	5	5	5	2	5	3	5	5	4	5	3	5	5	5	5	4	4	4	5	4	5	5
630	1	24	0	1	2	4	4	5	4	0	2	4	2	5	1	0	0	0	0	3	1	5	3	0	5	4	2	5	0	0	0	2	0	3	0	2	2	0	5	5	1	5	3	0	0	2	2	4	2
631	1	19	0	1	2	4	4	4	0	0	3	4	4	4	3	1	1	4	3	1	4	4	4	1	4	4	4	4	3	1	1	4	3	4	3	3	4	0	1	4	4	4	3	3	1	4	4	4	4
632	1	17	0	0	3	0	0	0	0	0	5	5	0	5	5	5	0	0	0	0	5	5	5	0	0	5	5	5	0	5	0	0	0	5	5	5	0	0	5	5	0	5	0	5	0	0	0	5	0
633	1	22	1	0	1	0	2	0	0	0	0	2	2	0	2	2	0	0	0	0	2	0	0	0	0	0	2	0	0	2	0	0	0	0	2	3	2	0	3	2	3	0	0	2	0	0	0	0	0
634	1	20	1	1	2	5	5	5	5	3	5	5	5	5	3	3	0	2	5	0	0	5	5	0	5	5	5	5	0	0	2	5	5	0	0	5	3	2	5	5	5	5	5	0	0	5	5	0	5
635	1	26	0	1	2	4	5	5	4	3	5	5	5	5	4	0	2	4	4	3	5	5	5	0	5	5	4	5	5	3	0	5	3	4	4	5	5	0	5	5	3	5	5	0	1	5	5	4	4
636	1	20	1	0	2	3	0	5	0	0	0	5	5	3	0	0	0	3	3	1	2	3	5	0	3	3	5	4	0	1	0	3	0	4	2	5	5	0	4	3	5	0	0	2	0	3	4	4	5
637	1	19	1	0	2	0	2	2	0	0	4	2	0	1	0	0	0	1	1	0	2	1	1	0	1	1	2	1	1	1	0	1	1	1	3	3	3	0	3	3	0	1	0	0	0	2	2	0	0
638	1	18	1	1	2	5	0	5	0	0	0	0	0	0	0	0	2	0	0	5	0	3	5	0	1	1	0	4	0	0	0	0	0	5	0	2	5	0	0	0	0	0	0	0	0	0	0	5	5
639	1	20	1	0	2	1	5	4	3	0	2	5	3	1	1	1	0	2	2	1	5	3	2	0	3	5	4	2	1	4	0	2	2	2	5	2	2	0	3	4	2	2	2	1	0	2	2	1	2
640	1	21	1	0	2	2	3	3	0	0	3	3	3	3	0	3	0	3	0	3	3	0	0	0	5	3	3	3	0	3	0	4	0	0	4	0	2	0	4	4	4	0	0	0	0	3	3	1	0
641	1	20	1	1	2	1	0	3	0	0	3	4	4	4	0	0	0	4	0	1	2	4	0	0	2	3	4	3	4	0	0	5	1	1	0	0	0	1	1	3	4	3	4	0	0	5	3	2	0
642	1	20	0	0	3	4	4	3	5	4	5	5	5	5	1	1	5	5	5	4	4	5	5	5	5	5	5	3	1	1	5	5	5	4	2	2	5	4	5	5	5	5	2	1	5	5	5	5	5
643	1	20	0	1	2	3	5	5	1	0	5	5	5	5	5	3	5	5	5	1	5	5	5	0	5	5	5	5	5	0	5	5	5	3	5	5	5	0	4	5	5	5	5	5	5	5	5	5	5
644	1	20	1	0	2	5	3	4	0	1	0	3	3	2	0	0	0	1	0	5	5	2	2	0	4	4	3	0	0	5	0	3	0	5	2	3	5	0	5	5	3	0	0	0	0	2	1	5	5
645	1	25	1	1	2	4	4	4	4	1	3	3	2	1	1	1	2	1	3	4	4	2	4	1	3	4	4	2	2	0	0	1	0	4	4	3	4	2	4	5	5	5	1	0	0	0	3	3	4
646	1	23	0	0	2	2	5	5	2	0	5	5	5	5	5	0	0	5	5	2	5	5	5	0	3	5	5	5	1	5	1	4	2	2	5	5	2	0	4	5	4	5	5	5	5	5	5	3	1
647	1	20	1	0		1	4	4	0	0	3	5	5	3	1	5	1	5	2	0	5	3	3	0	5	5	4	3	2	5	2	4	1	1	4	4	2	0	5	5	4	3	1	0	0	4	5	1	2
648	1	20	0	0	2	3	5	4	3	3	3	4	4	3	4	5	3	4	2	4	5	3	4	3	3	4	4	3	3	5	3	3	3	3	5	2	4	2	3	4	4	2	3	4	2	3	3	3	4
649	1	30	0	1	3	1	1	4	0	0	0	4	4	1	4	1	0	0	0	5	4	3	4	0	4	4	3	0	0	0	0	0	0	4	0	0	4	0	4	4	4	0	0	0	3	0	0	4	4
650	1	21	0	0	2	2	3	1	1	0	1	3	1	0	1	4	0	2	1	0	3	0	2	0	1	1	1	0	1	0	0	2	1	0	2	0	1	0	1	4	1	0	1	4	0	3	2	1	1
651	1	24	0	1	2	0	4	5	0	0	0	3	1	4	3	0	5	3	3	0	4	4	0	5	5	3	3	3	1	4	5	0	5	0	4	3	0	3	4	2	1	3	4	0	5	0	5	0	0
652	1	20	1	0	3	5	3	4	0	0	0	4	4	4	0	1	2	1	3	5	4	2	4	0	2	3	3	2	0	0	0	0	0	3	3	3	2	1	3	5	3	3	0	0	0	0	2	5	5
653	1	19	1	1	3	5	5	5	0	0	2	5	3	2	2	0	0	1	0	5	5	5	5	0	3	5	5	4	0	0	0	1	0	5	5	4	5	0	2	5	0	1	5	0	0	1	1	5	5
654	1	18	1	1	2	2	0	2	0	0	3	2	2	0	0	0	0	2	5	5	2	1	5	0	3	1	5	0	0	0	0	5	0	5	0	0	3	0	3	2	2	0	0	0	0	3	0	5	4
655	1	19	1	0	1	5	5	5	4	0	5	5	5	5	4	0	2	4	0	0	5	5	5	0	5	5	5	5	3	1	0	5	3	4	5	5	5	0	5	5	5	5	5	0	0	5	2	3	5
656	1	22	1	0	2	0	1	5	0	0	0	3	4	5	2	0	0	3	1	0	2	5	5	0	4	4	4	5	0	0	0	3	0	3	1	5	4	0	2	3	2	2	2	0	0	2	3	0	2
657	1	19	1	1	2	5	0	5	5	2	0	0	1	0	0	0	0	5	5	5	3	1	5	1	3	1	1	5	1	0	0	2	0	5	0	0	5	5	2	2	0	0	0	0	0	2	1	5	5
658	1	26	1	1	2	5	5	5	2	0	4	5	5	5	0	2	0	5	0	5	5	5	5	0	5	5	5	5	1	4	0	4	1	5	5	5	5	1	5	5	5	5	1	4	2	4	4	4	4
659	1	23	1	0	2	3	3	3	3	1	4	4	4	2	3	2	0	3	3	3	3	2	2	1	4	3	3	1	1	1	1	4	2	3	1	3	3	1	3	4	4	2	3	1	1	3	3	3	3
660	1	22	0	1	3	4	3	3	0	0	2	5	4	3	0	4	1	2	1	2	5	2	4	0	3	5	3	2	2	1	1	2	0	3	1	2	4	0	1	5	3	2	2	0	1	2	2	2	2
661	1	20	1	1	3	5	5	4	0	0	4	5	3	2	4	3	0	1	3	5	5	4	5	0	4	5	5	3	2	0	0	3	0	5	5	3	5	0	4	5	3	1	3	5	0	3	4	5	4
662	1	24	1	1	3	5	3	4	0	0	3	3	4	4	0	0	2	0	1	5	1	3	4	0	3	3	3	3	3	0	0	0	1	5	0	0	5	0	4	3	3	1	0	0	0	0	0	5	3
663	1	21	0	1	2	3	4	5	1	0	5	3	4	4	3	0	3	2	2	1	3	4	2	0	3	2	3	4	1	0	3	1	1	0	0	3	0	0	3	1	3	1	0	0	2	1	3	0	0
664	1	21	1	1	2	5	2	5	0	0	0	4	3	5	0	5	0	0	0	5	3	5	5	0	4	4	1	4	0	0	0	3	0	5	1	3	5	0	4	4	1	1	0	0	0	3	3	5	5
665	1	21	0	0	2	1	2	3	0	0	0	5	3	2	0	4	0	1	0	5	5	4	5	0	4	5	5	4	3	0	0	0	4	5	3	2	1	0	5	5	0	4	4	0	0	0	5	5	1
666	1	21	0	1	2	4	2	5	2	0	1	5	5	3	1	0	1	4	1	4	3	3	4	0	2	3	4	3	0	0	1	1	1	5	2	4	4	0	4	4	4	3	2	1	1	0	1	3	3
667	1	21	0	0	3	5	3	1	0	0	0	3	4	1	4	0	3	3	1	4	3	1	3	1	0	3	3	1	4	0	3	1	2	4	0	0	3	0	0	2	3	2	4	0	1	0	3	3	4
668	1	19	1	0	2	0	0	0	0	0	3	3	1	0	1	5	0	1	1	5	5	1	1	0	1	3	2	2	1	5	0	0	0	3	5	2	1	0	1	2	0	1	1	2	0	1	1	3	0
669	1	18	1	0	2	2	3	4	0	0	0	3	3	0	0	0	0	0	0	5	5	1	4	0	0	5	2	2	0	0	0	0	0	5	1	1	0	0	0	3	1	1	0	0	0	0	0	4	0
670	1	19	1	1	2	4	5	5	0	0	0	5	3	4	0	0	3	0	3	2	5	1	5	0	4	5	4	3	0	5	0	3	4	4	2	4	4	0	4	5	2	4	0	0	0	0	4	4	4
671	1	19	1	1	1	3	0	5	0	0	0	5	5	5	0	5	0	5	5	0	0	5	5	0	0	5	5	5	0	0	0	0	5	0	0	0	5	0	5	5	5	5	0	2	0	5	5	0	2
672	1	25	0	1	2	3	2	4	2	1	1	4	4	4	0	0	2	4	4	2	2	4	4	1	4	4	4	4	2	1	1	3	4	2	3	4	3	1	4	3	3	3	2	1	2	2	3	3	4
673	1	18	1	1	2	2	2	2	2	0	0	5	5	3	3	1	0	4	3	2	2	2	4	0	2	5	5	3	3	1	0	4	2	2	3	3	4	1	3	3	4	3	3	2	0	4	3	4	3
674	1	18	1	1	3	2	1	4	0	1	0	3	4	1	2	2	2	3	1	4	2	2	4	1	1	3	4	3	1	1	3	3	3	4	2	3	4	2	2	3	4	3	3	0	2	3	3	4	3
675	1	19	0	0	3	3	3	3	3	2	2	3	3	2	3	2	3	3	2	3	3	3	3	1	3	3	3	3	3	3	2	3	3	3	2	3	3	2	3	3	3	3	3	3	2	3	3	3	3
676	1	18	0	1	2	4	5	5	3	3	4	5	4	4	4	3	1	4	4	4	5	4	5	1	4	5	4	4	4	3	4	4	3	4	4	4	4	1	4	4	4	4	4	4	3	4	5	4	5
677	1	23	1	1	3	3	3	3	2	1	1	4	4	3	5	2	1	3	1	5	3	3	4	1	4	4	4	3	5	3	1	2	1	5	4	3	3	1	3	4	4	2	5	2	2	4	1	4	3
678	1	23	1	0	2	5	5	5	3	0	1	5	5	3	0	3	0	5	2	5	5	3	5	0	4	5	5	4	1	0	0	4	0	5	4	3	4	1	4	5	4	4	0	0	0	5	5	5	5
679	1	22	1	1	2	4	5	5	3	1	1	5	4	4	0	4	1	4	4	4	5	4	4	0	4	5	4	5	0	3	0	1	0	4	5	0	4	0	4	5	4	0	0	0	0	1	1	5	1
680	1	23	0	1	2	4	4	4	2	0	3	4	4	3	1	0	0	4	0	2	4	2	4	0	3	4	4	1	1	0	0	3	1	4	4	4	4	0	2	4	4	4	2	0	0	4	4	4	4
681	1	24	1	0	1	3	5	5	3	1	3	5	4	1	3	5	1	4	3	0	5	4	5	0	4	5	5	2	0	4	0	3	1	0	5	4	5	0	4	5	4	1	2	4	1	3	4	1	3
682	1	23	0	0	3	4	4	4	0	2	4	3	3	4	2	0	0	3	3	4	4	4	4	0	5	5	2	4	1	5	0	3	3	5	5	5	2	0	4	4	3	4	1	2	0	3	2	4	3
683	1	22	1	1	2	4	1	4	1	1	1	4	2	0	0	0	0	4	0	5	0	3	5	0	3	2	2	0	0	0	0	0	0	5	0	0	3	0	2	2	0	0	0	0	0	0	0	0	0
684	1	21	0	0	2	0	5	5	0	0	0	5	5	5	2	0	0	0	5	5	0	5	5	0	5	5	5	5	5	5	0	5	0	0	5	5	5	0	0	5	5	5	0	0	0	5	0	0	0
685	1	25	1	0	2	5	4	3	0	0	0	4	2	1	0	2	0	0	1	2	4	2	4	0	0	4	1	0	0	0	0	0	0	3	3	0	4	0	0	4	0	0	0	0	0	0	0	3	3
686	1	22	1	0	2	5	3	4	3	1	1	4	4	3	2	2	1	4	3	5	4	2	5	1	3	4	4	3	1	3	1	4	2	5	3	2	5	2	4	4	4	2	3	1	1	4	2	4	5
687	1	23	0	0	2	2	4	5	3	1	2	4	4	3	0	0	3	4	2	1	4	3	4	1	2	4	5	3	1	0	3	4	3	4	4	2	4	3	4	4	4	3	3	0	3	4	4	3	4
688	1	29	0	0		0	5	5	0	0	5	5	5	5	5	5	0	5	5	5	5	5	5	0	5	5	5	5	5	5	0	5	5	5	5	5	5	0	5	5	5	5	5	5	5	5	5	5	5
689	1	25	0	0	3	2	5	2	5	0	0	5	3	2	0	1	5	5	5	5	5	2	2	0	5	5	5	1	0	2	5	5	4	4	5	1	3	0	5	5	1	1	0	5	5	5	5	1	0
690	1	17	0	1	2	0	0	2	0	0	0	0	3	2	3	0	4	0	0	0	0	4	4	0	0	0	1	4	3	0	5	0	3	0	0	0	1	0	0	0	4	2	4	0	4	0	4	0	3
691	1	19	1	0	2	2	4	5	2	0	1	5	5	3	1	0	0	5	3	0	2	2	3	0	2	5	5	3	1	1	2	3	1	0	2	2	3	0	2	5	3	2	1	0	0	3	1	0	1
692	1	19	0	1	2	3	3	3	1	0	1	4	4	3	4	2	4	3	1	1	1	2	4	2	4	3	4	3	4	1	4	1	2	1	1	1	2	2	3	4	4	3	4	2	3	1	3	1	3
693	1	20	0	0	1	0	2	0	0	0	5	2	2	0	5	0	0	0	0	0	2	2	2	0	0	2	2	2	0	0	0	0	0	0	0	0	0	0	0	0	0	0	0	0	0	0	0	0	0
694	1	20	0	1	2	5	5	5	5	0	0	5	5	5	4	0	0	4	5	0	5	5	5	0	5	5	5	5	4	0	0	4	5	0	0	0	4	0	5	5	5	5	3	0	5	5	5	0	5
695	1	22	0	1	2	0	3	4	0	0	1	4	4	3	0	0	0	1	0	0	2	2	3	0	1	2	2	2	0	0	0	1	0	0	0	0	3	0	1	2	2	1	0	0	0	1	1	0	2
696	1	22	0	1	2	3	5	5	4	0	5	5	5	5	0	0	0	5	5	3	5	5	5	0	5	5	5	5	5	5	0	5	5	5	5	5	5	0	5	5	5	5	0	5	0	5	5	5	5
697	1	19	1	1	2	5	4	3	1	0	2	4	4	0	0	4	0	3	2	5	4	1	5	0	1	4	4	0	0	0	0	3	0	5	3	2	5	0	2	4	3	0	0	0	0	3	2	5	5
698	1	20	0	1	1	0	0	3	0	0	3	1	0	0	1	0	0	1	1	0	0	0	0	0	2	0	2	3	1	0	0	1	0	0	0	0	0	0	1	0	0	0	1	0	0	0	1	0	0
699	1	18	1	0	2	3	4	3	1	2	3	5	4	2	2	3	4	3	3	3	3	3	3	1	4	4	4	2	2	4	3	2	3	3	4	4	3	3	3	4	2	1	1	1	2	2	2	2	2
700	1	24	0	0	2	0	3	3	1	0	1	2	1	1	1	0	0	3	0	0	3	1	1	0	0	3	1	1	1	1	0	1	0	0	1	1	0	0	1	1	1	0	0	1	0	1	1	0	0
701	1	21	1	0	3	3	4	5	3	0	3	3	4	4	1	2	2	3	3	4	4	4	4	1	3	4	4	4	1	0	1	1	2	3	3	2	4	0	3	3	3	3	1	1	2	1	4	4	4
702	1	20	0	0	2	0	5	5	0	0	5	5	5	5	5	0	0	5	5	0	5	1	5	0	0	5	5	0	0	5	0	5	0	0	5	5	5	0	5	5	5	0	5	0	0	5	5	0	5
703	1	22	0	1	3	3	1	5	3	0	0	5	5	4	4	0	0	3	0	5	3	5	3	0	5	5	5	5	5	0	2	4	4	4	3	4	2	0	4	4	3	3	4	0	0	3	3	3	0
704	1	19	1	0	2	5	4	4	3	3	5	5	5	5	5	5	5	4	5	5	5	3	5	3	3	5	5	4	4	5	3	3	4	5	5	5	5	2	4	5	5	3	3	5	3	3	3	5	5
705	1	19	1	0	2	5	5	3	3	0	4	5	2	4	5	3	3	2	1	5	5	4	5	0	5	5	2	1	1	0	0	3	3	5	5	4	5	2	5	4	0	2	3	3	0	3	3	5	5
706	1	18	1	1	2	4	0	4	0	4	0	4	0	3	5	0	5	5	5	4	0	0	4	5	0	1	4	0	5	0	5	0	5	4	0	0	0	4	0	4	0	4	4	0	5	0	5	4	2
707	1	18	1	1	2	3	3	5	1	0	5	3	1	5	4	5	2	4	4	0	4	5	2	0	5	4	5	5	3	0	0	2	4	2	5	5	2	4	5	5	2	5	4	0	5	2	3	1	0
708	1	18	0	1	2	0	5	5	0	2	4	5	5	5	3	3	0	5	5	1	5	5	5	1	5	5	5	5	2	0	1	5	5	1	5	5	1	1	5	5	5	5	5	5	1	5	5	1	1
709	1	23	0	1	3	5	3	5	3	0	0	5	5	5	5	0	3	5	5	5	5	5	5	0	5	5	5	5	5	0	5	5	5	5	2	5	5	3	5	5	5	5	5	0	3	5	5	5	5
710	1	20	0	0	2	4	5	5	3	0	0	5	2	3	4	0	0	2	0	0	5	3	2	0	0	5	4	4	1	0	0	2	0	0	3	0	2	0	4	5	1	4	3	0	0	2	3	2	3
711	1	20	0	0	2	1	0	0	0	0	1	3	3	0	5	5	0	0	0	3	2	0	1	0	0	0	2	0	0	0	0	2	0	3	1	0	1	0	0	2	3	0	2	0	0	2	2	3	3
712	1	20	1	1	2	5	5	5	0	3	0	5	5	5	0	5	5	5	5	0	5	5	5	5	5	5	5	5	2	5	0	5	5	5	5	5	5	3	5	5	5	5	5	2	3	5	5	2	5
713	1	25	0	1	3	5	5	5	0	0	0	5	5	4	2	0	1	0	4	5	5	5	5	0	5	5	5	5	0	5	0	1	2	4	5	3	4	0	5	5	5	5	4	1	0	1	3	4	5
714	1	22	1	1	2	5	4	5	3	0	3	5	5	0	0	0	0	4	1	4	4	4	4	0	3	3	3	2	1	3	0	5	3	5	4	3	4	0	3	3	3	1	2	1	0	5	5	5	3
715	1	19	0	0	3	4	2	5	2	2	3	4	4	4	3	2	2	3	3	4	4	3	4	1	3	4	4	4	4	4	2	4	3	4	4	3	4	2	3	4	4	4	3	5	3	4	4	4	4
716	1	17	1	0	1	3	2	1	0	0	1	5	0	2	2	0	1	0	0	0	5	2	3	0	3	4	1	1	0	0	0	0	0	1	0	0	3	0	3	4	1	1	2	0	0	0	1	1	3
717	1	18	0	0	3	0	5	5	0	0	4	5	5	5	4	4	3	3	3	4	5	5	2	1	5	5	5	5	2	0	4	4	3	3	4	3	1	2	5	5	5	4	3	2	2	4	4	4	2
718	1	18	0	1	2	3	5	5	2	4	4	5	5	5	5	0	5	5	5	1	4	5	3	5	5	5	5	5	5	0	5	5	5	1	0	3	1	4	4	5	5	5	5	0	5	4	5	1	1
719	1	25	1	0	3	5	3	2	1	2	2	4	1	1	0	3	0	2	0	5	4	2	5	0	4	3	3	1	0	2	0	2	0	4	2	0	5	0	3	4	1	1	0	0	0	3	2	3	4
720	1	20	1	1	3	4	5	5	2	0	0	4	4	4	3	4	0	2	1	5	4	4	5	0	2	3	4	4	4	4	2	3	0	5	5	2	5	0	2	4	3	2	5	2	4	4	3	5	5
721	1	20	0	1	2	2	5	5	1	0	3	5	4	5	1	5	0	0	2	0	5	5	4	0	4	5	3	4	1	5	0	1	0	2	5	4	2	0	5	5	4	5	0	5	1	1	3	1	3
722	1	21	0	1	2	4	3	3	0	0	1	3	3	3	2	2	2	3	2	4	4	4	4	1	4	4	4	4	2	1	1	4	4	5	4	3	4	1	2	5	4	4	3	1	1	4	4	4	3
723	1	20	0	0	3	3	3	4	2	1	3	4	4	4	3	0	3	1	3	5	5	4	3	1	4	4	3	3	3	4	3	4	2	5	5	2	4	3	2	4	4	3	3	4	3	3	4	5	2
724	1	18	0	0	3	0	3	5	0	0	2	0	0	4	4	0	0	0	0	1	4	3	0	0	3	2	4	4	4	0	3	0	3	0	0	0	0	0	0	0	0	3	5	0	1	0	0	0	0
725	1	18	0	1	2	3	4	5	3	0	1	5	5	5	2	3	1	1	2	2	5	5	5	0	5	5	5	5	3	5	2	2	2	4	5	3	2	0	2	5	3	5	2	3	3	1	1	5	2
726	1	18	1	0	2	0	0	0	0	0	0	3	0	0	4	5	0	0	0	5	5	1	1	0	0	4	0	0	0	4	0	0	0	3	2	0	0	0	0	1	0	0	3	0	0	0	0	3	0
727	1	29	1	1	2	2	1	3	0	0	1	2	3	3	0	0	0	1	3	1	3	3	1	0	4	3	3	3	1	1	0	3	0	1	2	3	1	0	3	2	2	2	1	1	0	3	2	1	1
728	1	20	1	1	1	2	1	1	1	0	2	2	2	1	1	1	2	2	2	2	2	2	1	1	1	1	1	1	1	1	1	0	1	1	0	1	0	0	2	0	0	0	0	1	0	0	1	1	1
729	1	19	0	1	2	5	4	2	5	1	3	3	2	1	0	0	0	1	1	0	3	1	5	1	0	4	2	1	0	3	1	1	0	4	4	1	5	0	2	1	3	1	0	0	0	1	1	4	5
730	1	20	0	1	3	3	3	5	0	0	0	5	4	5	0	0	0	2	0	4	5	5	5	0	5	5	5	5	0	1	0	3	1	4	2	3	4	0	1	2	4	3	0	2	0	3	2	4	2
731	1	19	0	1	3	3	4	5	2	0	2	1	1	5	5	1	0	2	2	4	4	4	3	1	2	4	4	4	5	1	1	3	2	3	4	3	2	0	3	4	1	4	5	0	0	3	3	4	2
732	1	18	1	0	2	0	4	4	0	0	0	4	0	2	0	0	0	2	2	0	4	3	2	0	2	4	3	2	2	3	0	0	0	0	3	0	0	0	2	2	0	0	2	0	0	1	1	0	0
733	1	27	1	1	2	0	5	5	0	0	0	5	5	5	5	0	0	5	5	0	5	5	5	0	5	5	5	5	3	1	0	5	3	0	5	5	2	0	3	5	5	5	5	0	0	5	5	0	0
734	1	18	1	1	1	3	3	3	1	1	3	3	3	3	1	1	0	3	1	0	4	4	3	0	4	4	5	4	3	2	0	4	0	1	3	3	3	1	4	3	3	3	2	0	0	4	4	2	3
735	1	23	1	0	2	0	0	0	0	0	0	0	0	0	0	0	0	0	0	0	0	0	0	0	0	0	0	0	0	0	0	0	0	0	0	0	0	0	0	0	0	0	0	0	0	0	0	0	0
736	1	22	0	0	2	2	2	0	0	2	2	2	3	0	0	0	0	0	2	0	0	0	2	0	0	0	0	0	0	0	0	0	0	0	0	0	2	0	0	0	2	0	0	0	0	0	0	0	0
737	1	20	1	0	2	0	3	3	0	0	0	5	5	0	3	3	0	0	0	0	5	2	5	0	0	5	3	3	4	3	0	0	0	0	5	3	5	0	5	5	5	5	3	4	0	0	0	0	5
738	1	20	1	1	2	5	5	5	0	0	0	5	5	5	0	0	5	5	5	5	5	5	5	0	5	5	5	5	0	5	4	5	5	5	5	5	5	2	5	5	5	5	0	5	5	5	5	5	5
739	1	18	1	0	2	3	5	5	0	1	1	5	4	0	0	2	0	5	2	3	5	4	4	0	3	5	5	4	0	5	2	4	2	3	2	4	3	1	3	5	5	4	3	0	2	4	2	3	3
740	1	19	0	1	2	0	2	5	0	1	4	0	1	4	4	0	5	5	4	0	1	4	0	1	3	0	4	5	4	0	5	0	5	0	0	5	0	3	4	3	3	5	5	1	5	3	5	5	0
741	1	21	0	1	2	2	4	4	0	0	1	3	4	3	3	3	0	4	1	2	3	3	2	0	2	4	4	2	2	2	0	2	0	2	3	1	2	0	3	3	3	2	2	4	0	2	2	2	2
742	1	21	1	0	3	5	4	4	0	0	0	5	4	1	1	3	0	0	0	5	5	4	5	0	3	4	0	0	0	4	0	0	0	5	4	4	5	0	2	5	2	0	2	3	0	0	0	5	4
743	1	23	1	0	2	5	5	0	0	0	0	0	0	0	0	0	0	0	0	0	0	0	0	0	0	0	0	0	0	0	0	0	0	0	0	0	0	0	0	0	0	0	0	0	0	0	0	0	0
744	1	19	1	0	2	1	3	3	1	0	1	3	3	5	1	4	0	3	0	3	3	3	3	0	3	3	3	1	1	5	0	3	0	3	3	0	3	0	3	3	3	1	3	4	0	3	3	3	3
745	1	17	0	0	1	0	1	4	0	3	3	1	1	2	4	4	5	3	5	0	2	0	0	3	3	1	2	0	4	3	5	4	0	0	0	0	0	5	3	0	0	0	2	2	0	0	0	0	0
746	1	20	0	1	2	5	0	5	0	0	2	5	2	5	2	0	0	3	0	2	4	5	5	0	5	5	5	5	2	0	0	2	0	3	4	3	2	0	4	5	0	4	0	0	0	2	2	2	3
747	1	22	0	0	3	5	5	4	4	2	2	4	4	3	2	1	2	2	2	5	5	4	5	1	2	5	5	5	4	1	0	4	4	5	4	4	4	2	2	4	4	4	2	2	1	4	2	5	5
748	1	18	1	0	2	5	0	3	2	0	0	5	5	2	2	0	0	3	0	2	3	0	5	0	1	3	3	0	0	0	0	3	0	3	3	1	5	0	0	3	3	0	0	0	0	5	5	5	5
749	1	17	1	0	1	2	3	4	1	0	0	5	3	3	0	3	0	2	1	0	4	4	5	0	1	3	4	2	0	0	0	3	1	4	0	1	4	0	0	4	2	2	3	0	0	3	2	0	3
750	1	22	1	0	2	0	1	1	0	0	0	1	1	0	0	0	0	0	0	0	1	0	0	0	0	1	1	0	0	1	0	0	0	0	1	1	0	0	0	1	1	0	0	1	0	0	0	0	0
751	1	21	1	0	2	0	5	4	4	0	1	5	4	2	3	4	2	4	3	1	5	4	4	0	4	4	4	3	3	4	1	4	2	3	4	3	4	2	3	4	3	2	3	3	1	4	4	2	3
752	1	28	1	0	3	3	5	3	1	0	5	3	5	2	1	5	0	5	2	5	5	5	4	0	5	5	5	3	2	5	0	5	3	5	5	5	5	0	3	5	5	2	4	5	2	5	5	5	2
753	1	25	1	0	2	0	0	4	0	0	0	4	0	3	0	0	0	0	0	0	3	2	3	0	0	2	3	2	0	0	3	1	2	0	0	0	0	0	3	1	0	2	0	0	2	0	0	0	0
754	1	31	1	1	2	3	4	5	3	1	1	4	4	5	3	0	3	4	2	3	3	4	4	1	2	5	5	5	4	4	2	4	2	3	4	4	4	2	2	4	4	4	4	2	2	3	3	3	4
755	1	35	1	0	2	1	5	5	3	0	1	5	3	5	5	5	0	5	0	0	5	5	5	0	5	5	5	5	5	5	0	5	0	0	5	5	5	0	5	5	0	0	5	5	0	5	5	0	0
756	1	17	1	0	2	3	2	2	2	3	3	3	1	0	1	1	1	2	2	3	3	1	3	0	1	3	3	1	1	1	3	3	2	2	2	1	2	1	3	3	1	1	1	1	1	3	2	3	2
757	1	21	0	1	3	1	3	3	0	0	4	4	5	4	1	3	2	5	5	0	4	4	5	0	4	4	5	4	2	3	0	4	4	4	5	3	3	0	4	5	5	3	2	2	1	4	5	0	0
758	1	26	0	1	2	5	4	5	0	0	5	5	5	5	0	0	0	5	5	4	2	4	5	0	4	4	4	5	3	0	0	3	5	5	0	3	4	5	5	5	5	5	5	3	0	4	4	4	4
759	1	19	0	1	2	2	4	5	0	0	0	5	4	5	0	0	0	4	4	3	4	4	3	0	3	4	4	4	0	0	0	4	0	3	0	2	2	0	3	4	4	4	0	0	0	4	3	0	0
760	1	18	1	0	3	2	1	3	1	1	3	3	2	2	2	3	1	2	2	4	4	3	2	1	3	3	3	1	1	2	1	3	2	3	3	1	2	1	3	3	2	2	2	2	1	3	2	3	1
761	1	18	1	0	2	3	5	3	0	0	1	5	4	2	2	5	0	2	3	3	5	3	3	0	3	5	2	2	2	1	0	5	0	5	5	5	3	0	4	5	3	3	2	0	0	3	3	3	2
762	1	19	1	1	2	4	4	4	3	1	4	4	4	5	2	0	0	3	2	5	4	3	4	0	3	4	5	3	1	2	0	5	1	5	1	3	4	0	3	4	0	4	2	0	0	3	3	4	4
763	1	19	0	0	1	3	3	3	2	0	1	3	2	4	2	3	0	2	1	0	3	3	2	0	1	3	3	3	1	0	0	2	3	1	2	1	1	0	1	2	0	1	1	1	0	2	1	0	0
764	1	23	1	1	2	2	1	2	1	1	3	3	3	2	3	3	2	2	2	2	3	3	3	2	2	3	3	2	2	3	2	3	2	2	3	2	2	2	3	3	3	3	3	3	1	1	1	1	1
765	1	19	0	1	2	5	5	5	5	0	0	5	5	5	0	0	0	2	0	0	5	5	5	0	5	5	2	5	0	0	0	5	0	5	5	5	5	0	5	5	5	5	0	0	0	5	0	5	5
766	1	18	0	1	2	3	0	4	0	3	4	3	1	4	3	2	4	2	3	0	1	3	2	4	2	2	3	4	2	0	5	1	5	1	0	3	2	4	4	1	1	3	4	2	5	0	4	1	4
767	1	19	1	1	1	0	1	4	1	0	2	2	3	3	2	0	0	2	0	0	2	4	3	0	3	2	3	4	3	0	0	3	1	0	0	3	4	0	4	4	3	2	4	1	0	2	3	0	4
768	1	20	1	1	3	5	4	5	1	2	1	5	1	3	2	3	3	2	3	5	5	5	4	0	5	5	4	5	5	1	1	4	3	5	4	5	5	0	5	5	0	4	3	0	1	4	4	5	5
769	1	21	0	1	2	5	5	5	5	0	0	5	5	5	0	0	0	5	5	5	5	5	5	0	5	5	5	5	2	0	5	5	5	5	5	5	5	2	5	5	5	5	5	0	2	5	5	5	5
770	1	22	1	0	1	5	5	5	5	0	4	5	4	5	3	4	0	5	2	3	5	5	5	0	5	5	5	5	0	5	0	5	1	5	5	5	2	0	5	5	4	3	2	4	0	5	5	3	1
771	1	23	1	0	3	3	5	5	1	1	2	5	5	2	1	5	1	5	5	5	5	5	5	1	2	5	5	5	3	5	2	5	3	5	5	5	5	4	4	5	5	5	4	0	0	5	5	5	5
772	1	21	1	1	2	5	5	5	5	3	4	5	5	5	5	5	4	5	5	3	5	5	5	1	5	5	5	5	4	5	4	4	4	5	5	5	5	2	5	5	5	5	5	5	4	5	4	4	5
773	1	21	0	1	2	5	5	5	4	0	5	5	5	5	3	0	0	5	5	4	5	5	5	0	5	5	5	5	3	0	0	5	5	5	5	5	5	0	5	5	5	3	5	0	0	5	5	5	5
774	1	27	0	0	3	0	0	0	0	0	0	0	0	0	0	0	0	0	0	0	0	0	0	0	0	0	0	0	0	0	0	0	0	0	0	0	0	0	0	0	0	0	0	0	0	0	0	0	0
775	1	24	0	0	3	5	5	4	0	0	0	5	3	1	1	0	0	1	1	0	5	1	5	0	5	5	5	1	0	0	0	0	0	0	0	1	4	0	5	5	3	1	0	0	0	0	0	0	5
776	1	26	0	1	3	3	4	4	3	2	2	5	5	5	3	4	4	3	4	5	5	3	4	0	3	4	4	4	0	3	4	4	3	5	5	3	4	3	4	4	5	4	3	3	4	4	4	5	4
777	1	24	1	0	3	2	0	2	0	0	3	3	2	0	1	0	0	0	1	3	2	1	2	0	2	3	2	2	1	3	0	3	0	3	2	2	2	1	2	2	1	1	1	2	0	1	1	2	2
778	1	21	1	1	2	3	2	5	0	0	0	4	2	3	3	0	2	3	1	2	2	3	3	0	1	4	3	5	2	0	3	2	2	2	2	4	1	1	4	5	2	3	4	2	3	3	4	3	1
779	1	23	0	1	2	4	4	5	4	1	4	4	5	5	2	3	4	5	4	1	3	5	5	0	5	5	5	5	0	0	1	4	3	3	1	3	5	3	5	5	5	5	0	0	2	4	4	4	5
780	1	22	0	1	2	5	5	5	5	0	5	5	5	5	2	0	4	5	5	0	5	5	5	4	5	5	5	5	5	4	4	5	5	5	5	5	5	3	5	5	5	5	5	2	5	5	5	5	5
781	1	19	1	0	2	4	5	5	3	3	0	5	4	0	0	0	0	4	4	2	5	2	5	0	3	5	5	3	2	5	0	4	0	5	5	2	5	2	4	5	1	3	4	5	0	2	3	4	5
782	1	20	1	0	3	3	1	1	1	1	1	3	3	1	0	4	0	1	1	4	2	2	2	0	2	2	2	2	2	2	0	1	1	4	1	1	1	0	0	1	1	1	1	1	0	1	1	1	1
783	1	18	1	0	2	2	4	3	0	0	2	4	0	3	0	3	0	0	0	2	3	2	1	0	3	3	3	2	1	3	0	0	0	2	3	2	1	0	2	2	0	1	0	2	0	0	1	1	1
784	1	17	0	0	3	0	0	0	0	0	0	0	0	0	0	0	0	0	0	0	0	0	0	0	0	0	0	0	0	0	0	0	0	0	0	0	0	0	0	0	0	0	0	0	0	0	0	0	0
785	1	20	1	0	2	5	1	0	4	3	0	3	2	0	0	3	1	2	2	2	2	3	3	3	3	3	2	3	2	3	2	3	2	3	1	1	1	1	0	2	2	0	0	0	0	0	0	5	5
786	1	23	0	0	3	0	2	4	0	0	3	3	0	0	5	5	0	0	0	0	5	0	0	0	0	1	0	0	5	5	0	0	0	0	5	0	0	0	0	0	0	0	0	0	0	0	0	0	0
787	1	20	1	0	3	3	5	4	1	0	0	5	0	2	0	5	0	3	0	2	5	4	2	0	5	5	5	4	0	5	0	5	0	5	5	2	3	0	5	5	3	1	0	5	0	5	0	5	0
788	1	18	0	1	2	1	4	4	1	0	4	5	4	4	5	2	1	3	4	0	5	3	3	1	4	4	3	4	4	4	1	3	2	0	4	3	3	2	4	3	3	4	5	2	1	3	4	0	3
789	1	18	1	1	2	5	3	1	0	0	0	2	0	1	0	3	0	0	0	4	3	0	5	0	3	3	0	0	0	1	0	0	0	4	4	0	5	0	2	1	0	0	0	0	0	0	0	5	5
790	1	19	0	1	1	1	2	4	1	0	3	3	2	3	0	0	0	2	1	2	3	3	1	0	2	2	3	3	2	4	2	2	2	1	3	3	2	1	2	2	1	2	1	0	0	1	1	1	2
791	1	30	0	0	3	2	4	5	0	0	2	4	5	3	0	2	3	3	1	3	5	3	5	0	3	5	5	0	0	4	0	4	0	2	4	3	0	0	0	2	4	1	0	3	0	4	0	0	0
792	1	19	0	1	3	5	5	5	5	4	4	5	5	5	3	3	2	3	4	5	5	4	5	3	5	5	5	4	4	5	3	4	4	5	5	5	5	4	5	5	5	5	5	3	2	3	4	5	5
793	1	20	1	1	2	4	5	5	4	0	0	5	5	5	0	0	0	4	0	0	5	5	4	0	5	5	5	5	3	3	0	4	4	3	5	3	0	0	5	5	4	4	3	0	0	4	3	3	2
794	1	21	1	1	2	5	5	5	3	3	4	5	5	5	3	1	5	5	5	5	5	5	5	3	3	5	5	5	2	3	5	5	5	5	5	5	5	2	3	5	5	5	4	0	5	5	5	5	5
795	1	21	0	0	2	0	3	3	3	0	1	2	2	1	0	0	0	3	2	0	2	2	2	0	1	1	2	0	0	2	1	1	0	0	2	1	1	0	1	1	1	1	1	0	1	1	1	0	0
796	1	24	1	1	2	3	4	4	3	0	1	5	5	5	4	0	0	4	4	4	5	4	5	0	3	4	4	4	4	3	0	1	1	5	3	4	4	0	1	3	3	4	4	0	0	2	4	4	2
797	1	22	1	1	2	5	5	5	5	1	1	5	5	5	1	1	1	5	5	5	5	5	5	0	3	5	5	5	1	5	0	5	3	5	5	2	5	0	2	5	5	1	2	0	0	5	5	5	4
798	1	21	1	1	2	5	4	4	3	1	0	5	2	3	1	1	0	0	0	5	5	4	5	0	2	5	4	4	0	5	0	2	0	5	5	4	4	0	3	3	0	1	1	0	0	4	4	5	5
799	1	22	0	1	2	3	4	5	3	2	2	4	3	5	1	0	2	2	2	0	4	4	3	0	4	4	3	4	2	0	1	1	2	3	3	3	2	1	3	3	2	3	2	1	1	1	1	2	2
800	1	22	1	1	2	5	4	4	3	1	2	4	5	3	1	2	1	1	0	5	4	3	4	0	3	4	5	2	2	1	0	1	1	5	4	3	5	1	4	4	2	2	0	1	1	0	0	5	4
801	1	21	0	0	1	0	4	5	0	0	3	4	3	4	4	1	3	3	3	0	4	4	3	0	3	4	4	5	3	3	3	4	1	0	3	4	0	0	0	5	3	4	4	0	3	3	4	0	0
802	1	22	0	0	2	4	3	2	2	2	0	3	4	1	1	2	2	2	2	4	3	2	4	1	1	3	3	2	1	4	1	3	3	4	4	2	3	1	3	4	4	3	1	4	2	3	3	4	3
803	1	21	1	0	2	5	5	5	0	0	5	5	3	4	0	5	0	0	0	5	5	5	5	0	5	4	4	4	0	5	0	2	0	5	5	5	2	0	5	5	2	2	0	0	0	2	0	5	1
804	1	36	0	1	1	3	0	3	0	0	3	3	3	0	0	0	0	0	0	0	2	3	3	0	2	2	0	2	0	0	0	0	0	0	0	0	3	0	2	0	3	0	0	0	0	0	0	0	0
805	1	22	1	1	2	5	0	5	0	0	0	5	5	0	0	0	5	0	0	5	5	0	5	0	0	5	0	0	0	5	0	0	0	5	5	0	5	0	0	5	5	5	0	0	0	0	5	5	0
806	1	20	1	0	3	3	3	3	3	0	2	5	4	0	0	2	0	3	2	5	5	2	5	0	3	5	4	1	0	5	0	3	0	5	5	0	3	0	1	5	5	2	0	0	0	3	1	5	3
807	1	21	0	0	3	3	4	5	0	0	3	3	4	4	2	0	0	5	0	0	4	4	3	0	4	4	5	5	0	0	1	3	5	2	0	4	2	3	4	4	5	4	3	5	4	4	5	3	3
808	1	23	1	0	3	0	3	2	0	0	3	3	0	0	0	2	0	0	0	3	3	3	0	0	2	2	0	0	0	0	0	0	0	0	3	0	0	0	0	2	0	0	0	0	0	0	0	2	0
809	1	20	1	0	2	4	4	4	2	1	1	4	3	3	1	3	1	1	3	0	3	3	3	0	4	3	3	3	1	4	0	1	2	2	2	3	3	2	4	4	2	3	3	1	1	1	3	1	3
810	1	18	0	0	2	2	4	4	0	0	3	4	5	3	3	3	3	5	4	3	3	2	3	2	2	4	4	3	3	4	3	2	2	3	4	2	4	2	3	3	4	3	4	3	3	1	4	4	4
811	1	19	0	1	2	3	3	5	0	1	1	5	3	5	4	0	4	4	5	1	3	4	3	0	2	4	3	5	3	0	3	0	3	1	1	2	2	2	2	4	2	3	3	0	4	0	3	2	1
812	1	20	0	1	2	0	0	3	0	0	1	0	0	0	0	0	0	0	0	0	0	0	0	0	0	0	0	0	0	0	0	0	0	0	0	0	0	0	0	0	0	0	0	0	0	0	3	0	0
813	1	20	1	1	3	5	3	4	2	0	1	4	3	4	0	0	0	2	3	5	4	4	4	0	2	3	4	4	0	0	0	5	3	5	3	4	5	0	2	3	4	4	0	0	0	4	4	5	5
814	1	20	1	0	1	5	3	4	2	0	2	4	3	2	2	0	1	3	3	4	4	2	4	1	2	4	3	1	1	4	0	2	2	2	3	4	3	1	1	3	1	3	2	1	1	1	1	1	1
815	1	22	1	0	2	2	2	5	0	0	0	2	2	1	0	0	0	5	0	0	0	0	0	0	2	2	5	0	0	0	0	5	0	0	0	0	2	0	3	5	0	0	0	0	0	5	3	1	1
816	1		1	1	2	1	4	5	3	1	2	4	2	5	5	3	0	0	0	0	2	3	3	0	4	4	4	4	5	3	0	5	1	0	2	5	1	0	4	5	2	5	5	4	0	4	4	0	0
817	1	20	1	1	2	5	3	5	5	3	3	2	4	2	3	0	0	0	3	5	2	5	5	1	1	4	4	4	4	1	0	2	1	5	3	3	5	0	2	3	1	0	3	0	0	2	0	5	5
818	1	18	1	1	2	4	4	5	0	0	0	5	5	5	1	0	0	2	5	0	5	5	5	0	3	5	5	5	5	5	0	5	2	0	3	5	4	1	3	5	5	5	0	0	0	5	5	1	0
819	1	24	1	0	3	3	3	4	0	0	0	5	5	2	2	2	0	0	0	5	5	5	5	5	5	5	5	5	5	5	5	5	5	5	5	5	5	0	5	5	5	5	5	5	5	5	5	5	5
820	1	18	1	0	3	3	2	2	2	2	3	3	2	1	0	0	0	0	0	5	5	2	3	0	0	2	1	1	0	3	1	1	1	5	4	1	1	0	1	3	2	1	1	0	0	0	1	5	1
821	1	18	1	1	2	5	5	5	4	0	5	5	5	5	5	5	5	5	5	5	5	5	5	0	4	5	5	5	5	5	5	5	5	5	5	5	5	4	4	5	5	5	5	5	5	5	5	5	5
822	1	18	1	0	3	1	3	3	1	0	3	4	5	2	3	2	2	5	3	3	4	3	4	0	3	4	5	3	3	0	0	3	2	4	3	2	3	0	1	3	5	1	1	0	0	5	5	4	3
823	1	18	1	0	2	5	5	5	1	0	0	5	3	5	2	2	0	4	2	5	5	5	5	0	4	5	4	2	2	5	0	4	2	5	5	5	5	0	4	5	2	2	4	5	0	3	3	5	3
824	1	26	1	0	3	5	5	5	0	0	0	5	5	0	0	0	0	0	0	5	5	5	5	0	5	5	5	5	0	0	0	5	0	5	5	5	5	0	5	5	5	0	0	0	0	5	0	5	5
825	1	19	1	1	2	5	0	5	5	5	5	5	5	0	0	0	5	5	5	5	0	0	5	0	5	0	5	0	0	0	0	5	5	5	0	0	5	0	5	0	5	0	0	0	0	0	5	5	5
826	1	19	1	1	2	4	4	5	0	0	0	4	2	4	0	0	0	3	0	5	4	3	4	0	3	4	3	3	1	0	0	2	1	4	2	4	4	0	2	4	1	2	0	0	0	1	0	4	4
827	1	23	1	0	2	5	5	4	5	0	0	5	5	0	0	0	0	5	2	5	5	0	5	0	4	5	5	2	0	5	0	5	0	5	5	5	5	0	5	5	5	2	0	5	0	5	5	5	0
828	1	23	0	1	3	4	4	5	1	1	2	4	4	5	1	1	0	4	2	2	4	3	4	1	4	4	4	4	2	2	1	3	1	3	4	1	3	0	4	4	4	4	3	0	1	3	1	4	4
829	1	22	0	0	3	0	0	0	0	0	0	0	0	0	0	0	0	0	0	0	0	0	0	0	0	0	0	0	0	0	0	0	0	0	0	0	0	0	0	0	0	0	0	0	0	0	0	0	0
830	1	21	0	0	2	3	2	1	0	0	2	3	2	1	0	2	0	3	1	0	1	0	3	0	2	2	3	0	0	0	0	5	1	2	2	3	3	0	3	1	3	1	0	0	0	5	3	2	3
831	1	23	0	1	3	3	3	3	0	0	0	3	4	4	0	5	3	4	2	5	3	3	4	0	3	3	4	3	0	2	2	3	0	4	3	3	4	0	3	3	4	2	0	4	2	3	2	4	4
832	1	19	0	1	2	2	5	5	1	2	4	5	5	5	0	4	5	5	5	2	5	5	5	1	4	5	4	4	1	5	4	4	4	4	5	5	5	2	4	5	5	5	1	5	4	3	5	3	5
833	1	21	0	0	2	0	0	0	0	0	0	0	0	0	0	0	0	0	0	0	0	0	0	0	0	0	0	0	0	0	3	0	0	3	2	0	2	0	0	1	0	1	1	0	0	0	1	2	1
834	1	19	1	1	2	4	4	3	3	2	3	4	3	3	2	3	2	2	3	5	5	4	5	2	5	5	4	3	3	3	2	2	3	5	5	5	5	2	5	5	2	3	2	1	3	3	3	5	5
835	1	26	0	0	2	5	1	5	3	4	1	4	4	0	0	0	0	1	0	3	3	0	4	0	0	4	5	1	0	0	0	0	0	3	3	0	5	0	0	4	4	0	0	0	0	0	0	2	5
836	1	24	0	1	2	3	3	4	4	3	3	3	3	3	3	3	2	3	2	3	3	3	3	2	3	3	3	3	3	3	2	3	2	3	3	3	3	3	3	3	3	3	3	2	2	3	3	3	3
837	1	28	1	0	3	5	2	2	0	0	0	4	4	0	0	0	0	4	0	5	5	0	5	0	2	3	4	4	0	4	0	0	0	5	3	2	5	0	4	4	4	0	0	0	0	0	3	5	3
838	1	19	0	1	3	3	4	5	3	4	5	3	3	5	4	0	1	5	4	2	4	5	3	0	5	4	4	5	5	4	0	2	3	3	4	5	3	4	5	5	3	5	3	3	2	2	4	1	2
839	1	18	1	0	2	2	4	4	2	0	1	5	5	4	1	3	0	2	1	0	5	5	5	0	4	5	5	3	1	2	1	2	0	2	3	4	3	0	4	4	4	4	3	3	1	3	3	2	4
840	1	19	1	0	2	3	4	5	0	0	2	3	3	5	0	3	1	3	1	2	4	4	3	0	4	3	3	5	0	4	0	4	1	3	3	2	1	0	3	3	2	5	3	3	0	4	3	3	2
841	1	21	0	0	3	0	5	5	0	0	4	5	3	4	0	0	0	4	0	5	5	5	0	0	3	5	5	5	0	3	0	2	0	5	5	5	5	0	2	5	0	5	0	0	0	4	5	5	5
842	1	21	1	1	1	5	5	5	4	0	3	5	5	5	5	0	0	5	5	0	5	5	5	0	5	5	5	5	5	1	0	4	5	2	3	5	4	0	5	5	4	5	5	2	0	5	5	0	3
843	1	21	1	0		0	2	1	0	0	0	3	0	0	0	0	0	0	0	0	2	5	0	0	1	5	0	0	0	0	0	0	0	0	0	2	0	0	0	3	0	1	1	0	0	0	0	0	0
844	1	22	1	1	2	2	4	4	4	4	4	4	4	4	4	0	0	4	0	4	4	4	4	0	4	4	4	4	0	0	4	4	4	4	4	4	4	0	4	4	4	4	4	0	0	4	4	4	4
845	1	24	1	0	2	3	3	3	3	0	1	3	2	3	3	3	1	1	1	4	3	2	3	0	3	3	0	1	2	1	0	1	0	4	1	0	4	0	1	3	0	1	3	1	0	1	1	4	4
846	1	18	1	0	1	4	5	5	4	3	3	5	4	5	3	3	2	3	0	0	5	3	3	0	3	5	5	5	4	5	0	4	0	0	5	4	3	0	2	5	4	5	4	0	0	3	5	5	2
847	1	18	1	0	2	3	3	5	1	0	1	5	5	5	2	1	0	5	0	1	5	5	3	0	2	5	5	5	2	2	0	5	0	1	5	4	2	0	4	5	3	2	1	4	4	5	0	1	4
848	1	20	1	0	2	4	4	4	1	0	2	5	4	1	0	4	0	2	1	4	5	4	4	0	2	5	2	2	0	2	0	3	0	5	4	4	5	0	4	5	0	3	1	3	0	3	1	5	5
849	1	19	1	1	3	5	1	1	1	0	0	1	1	0	0	0	0	1	0	5	1	0	4	0	0	1	1	0	0	0	0	1	0	5	1	0	5	0	2	1	1	0	0	0	0	1	0	5	5
850	1	26	1	0	2	4	5	2	1	0	5	5	5	1	1	0	0	5	5	5	5	1	5	0	5	5	5	1	0	0	0	4	4	4	4	5	3	0	5	5	5	1	1	0	0	5	4	1	1
851	1	21	1	1	2	2	3	5	0	0	2	3	0	5	1	0	0	0	0	4	4	1	1	0	5	4	1	1	0	0	0	0	0	2	2	2	1	0	4	2	0	0	1	0	0	0	0	1	0
852	1	21	1	0	2	3	4	4	2	0	0	5	2	3	2	1	0	1	0	0	4	2	2	0	3	4	1	3	1	0	0	1	0	0	3	1	2	0	2	4	1	1	1	1	0	0	0	0	1
853	1	20	1		3	5	5	5	3	4	5	5	5	5	1	1	4	3	3	5	5	5	5	2	5	5	5	5	3	5	1	4	5	5	5	5	4	2	5	5	3	4	2	0	2	4	4	5	5
854	1	21	0	0	2	2	5	5	2	2	3	5	3	4	3	1	3	3	3	1	5	1	3	0	1	5	5	5	3	5	1	3	3	4	5	5	2	0	1	5	1	3	3	1	1	1	3	1	2
855	1	19	0	0	3	3	3	4	2	3	3	4	5	3	3	4	4	4	4	5	4	3	4	2	4	4	4	3	3	3	3	2	3	4	4	4	5	2	4	4	5	3	3	4	3	2	4	4	4
856	1	22	1	1	2	5	5	5	0	0	0	5	5	5	0	0	0	5	3	5	5	5	5	0	5	5	5	5	0	0	0	3	0	0	5	5	5	0	5	5	5	5	0	0	0	5	5	5	5
857	1	21	0	0	2	3	2	3	1	1	1	2	1	3	1	3	1	1	1	4	3	3	2	1	3	3	2	2	2	2	2	2	2	4	3	3	3	1	1	3	1	1	1	1	1	1	2	3	2
858	1	18	0	1	2	5	4	5	0	0	4	5	1	2	0	1	1	0	0	4	5	4	4	0	3	4	3	2	1	2	1	1	0	3	3	2	1	0	1	2	1	3	0	1	0	0	0	2	3
859	1	19	0	1	2	5	5	2	2	0	0	5	3	2	0	5	0	5	0	5	5	4	5	2	2	5	5	5	2	5	0	5	4	5	5	3	5	0	2	5	3	3	3	0	0	5	3	5	4
860	1	24	0	1	3	0	5	0	0	0	3	2	0	0	0	5	0	0	0	0	5	0	0	0	5	5	4	0	0	0	0	0	0	0	4	0	0	0	5	0	0	0	0	0	0	0	0	0	0
861	1	20	1	1	2	5	5	5	5	4	3	5	5	5	2	4	0	5	5	5	5	5	5	3	5	5	5	5	5	5	2	5	5	5	5	5	5	5	5	5	5	5	2	5	2	5	5	5	5
862	1	19	1	1	2	1	5	5	0	0	3	5	2	5	5	2	0	0	0	0	5	5	1	0	5	5	2	3	0	5	0	4	0	1	5	5	4	0	5	5	2	3	5	4	0	2	2	1	1
863	1	21	1	0	3	5	5	3	4	0	5	5	5	4	0	4	2	5	3	5	5	5	5	0	5	5	5	3	1	3	0	5	3	5	5	5	2	0	2	5	3	3	2	4	0	5	5	5	3
864	1	24	0	1	2	1	1	5	1	0	2	5	4	5	0	0	4	4	4	1	4	5	4	0	2	5	4	5	0	0	0	4	4	0	0	4	4	0	4	4	4	4	0	0	4	4	4	4	0
865	1	18	0	1	2	2	3	5	0	0	5	5	4	5	3	0	5	0	2	0	5	0	4	1	5	5	5	5	4	4	5	2	5	3	3	5	4	4	5	5	5	4	5	1	5	0	4	0	4
866	1	18	1	1	2	5	5	5	4	1	5	5	5	5	4	2	2	4	3	5	5	5	5	1	3	5	5	5	4	5	0	4	3	5	5	5	5	0	4	4	4	4	5	2	1	3	2	5	5
867	1	19	1	0	3	5	4	3	3	1	0	4	4	1	0	4	0	3	1	5	5	1	4	1	1	3	3	2	0	3	0	2	0	5	5	0	5	1	1	4	4	1	1	2	1	3	2	4	4
868	1	18	1	0	2	1	4	0	0	0	0	4	1	0	0	5	1	2	4	1	4	0	0	0	0	4	2	0	0	3	0	2	0	1	4	0	1	0	0	2	2	0	0	5	0	2	3	1	1
869	1	24	1	1	3	5	5	5	0	0	0	5	5	5	0	0	0	5	0	5	5	5	5	0	5	5	5	5	0	0	0	0	0	5	5	5	5	0	5	5	5	5	0	0	0	0	0	5	0
870	1	22	0	1	3	2	4	3	0	0	1	3	3	3	1	5	3	2	3	5	5	2	4	0	2	4	3	3	0	5	2	2	1	5	5	3	4	0	0	4	2	3	2	3	2	1	1	4	3
871	1	22	0	1	3	4	3	4	2	2	3	4	4	4	3	0	4	4	4	4	4	4	4	2	4	4	5	5	3	4	2	2	3	4	4	3	4	2	4	4	4	4	3	2	2	3	4	4	4
872	1	17	1	0	2	5	1	4	2	1	0	2	2	1	0	0	0	2	0	5	3	1	5	0	1	1	1	1	1	1	1	1	1	5	1	1	5	3	0	0	2	0	0	0	0	0	0	4	5
873	1	18	1	0	3	4	1	2	0	0	0	5	5	1	1	5	0	3	0	5	5	2	5	0	4	5	3	1	1	0	0	2	1	5	1	0	0	0	5	5	0	4	4	0	1	3	3	5	0
874	1	22	1	1	3	3	3	4	2	1	2	5	5	3	1	1	1	2	2	5	3	3	5	0	0	5	4	3	2	2	0	3	0	5	2	4	5	1	3	3	3	4	1	0	0	4	3	5	4
875	1	17	1	0	2	5	5	5	5	1	5	5	5	2	1	5	5	5	5	5	5	5	5	0	5	5	5	5	5	5	5	5	5	5	5	5	5	2	5	5	5	5	5	3	5	5	5	5	5
876	1	19	1	0	1	3	3	3	0	0	3	3	3	0	0	4	0	0	0	0	3	0	3	0	0	4	0	0	0	4	0	0	0	4	4	3	3	0	2	3	0	0	0	3	0	0	0	0	3
877	1	35	0	1		0	5	5	1	0	2	5	4	4	5	0	1	3	3	1	5	4	1	0	3	5	5	4	2	5	4	3	5	2	5	5	4	0	3	4	3	2	3	3	4	3	5	3	1
878	1	23	0	1	2	4	4	4	2	0	4	4	1	3	1	5	1	2	2	2	5	2	4	0	4	5	4	4	1	5	0	0	1	0	5	3	3	0	3	5	1	2	1	5	0	0	0	1	3
879	1	21	1	1	2	2	3	5	1	1	0	5	4	5	1	1	4	4	4	1	5	5	4	1	5	5	5	5	5	1	1	5	1	5	4	5	5	0	5	5	4	5	5	1	1	5	1	5	1
880	1	20	1	0	3	5	5	5	3	5	3	5	3	5	5	3	5	3	2	5	4	5	5	5	4	5	3	5	4	3	5	3	4	5	4	5	5	5	5	5	2	5	5	4	3	3	5	5	5
881	1	18	1	1	3	5	2	4	3	0	1	3	1	2	1	0	2	2	4	5	2	2	5	2	1	1	2	3	1	0	2	2	1	5	2	2	5	2	3	4	2	2	2	2	3	3	1	5	5
882	1	24	0	1	2	4	4	4	3	5	2	4	2	4	1	0	4	4	3	0	5	5	2	1	3	5	5	5	2	5	3	4	2	3	5	4	5	3	4	5	5	4	4	4	3	4	4	4	3
883	1	19	0	0	2	0	5	5	1	0	3	5	5	5	3	0	0	4	5	5	5	5	5	1	5	5	5	5	5	5	0	5	5	5	5	5	5	0	5	5	5	5	5	5	0	5	5	5	5
884	1	29	0	1	2	5	3	5	2	1	1	3	3	5	0	3	1	0	5	0	2	5	5	0	4	4	3	4	5	3	1	1	1	1	3	3	5	1	3	4	2	3	1	1	3	1	1	1	5
885	1	21	0	0	2	1	3	4	2	0	1	4	5	3	2	4	0	5	4	0	5	3	5	0	3	5	5	3	1	4	0	4	0	3	2	4	4	0	4	4	4	3	2	1	0	2	2	0	4
886	1	19	1	0	2	5	2	2	1	0	1	4	1	2	0	0	0	2	2	4	4	3	5	0	1	4	2	2	1	4	0	2	0	5	4	2	5	0	1	4	2	3	0	2	0	2	1	5	4
887	1	19	0	1	2	2	2	4	0	0	1	3	3	4	4	0	1	2	2	0	1	2	2	0	2	3	1	3	1	2	1	1	1	0	0	1	2	2	4	3	0	2	3	0	2	0	2	2	1
888	1	20	0	1	3	4	1	2	0	0	0	2	3	1	0	2	1	2	1	5	3	1	4	3	1	2	4	2	1	3	1	1	1	5	3	1	4	1	1	2	3	1	1	1	0	1	2	4	3
889	1	20	0	1	2	3	3	4	2	2	3	4	4	4	3	3	5	3	2	0	3	3	4	3	2	3	3	3	3	3	2	2	3	2	3	4	5	4	2	3	4	4	3	1	1	1	2	2	5
890	1	19	1	1	2	5	2	2	1	1	0	4	3	3	0	4	0	3	1	5	4	2	4	2	3	3	2	1	0	4	1	1	1	3	3	3	4	0	4	4	4	1	1	3	0	3	1	4	4
891	1	21	0	1	2	0	3	3	0	0	0	1	0	3	4	0	5	5	0	0	0	4	1	0	3	0	1	3	0	0	4	2	3	0	0	3	0	0	2	0	2	4	3	0	1	0	3	0	0
892	1	20	0	0	2	4	0	5	3	3	2	4	4	5	3	4	5	4	4	4	1	5	4	4	4	2	4	4	2	1	5	4	4	4	1	1	3	3	4	4	4	4	4	1	4	4	4	1	4
893	1	21	1	1	2	5	5	5	5	5	5	5	5	5	0	0	5	5	5	1	5	5	5	1	5	5	5	5	3	0	2	5	4	3	0	5	5	3	5	5	5	5	2	2	2	5	5	5	5
894	1	27	0	0	3	5	5	4	3	0	2	5	5	1	0	4	0	5	4	5	5	3	5	0	3	5	5	2	0	4	0	5	0	5	5	4	5	0	4	5	5	1	0	0	0	5	1	5	5
895	1	19	0	0	2	5	5	5	5	5	2	5	5	5	5	0	0	5	5	5	5	5	5	0	5	5	5	5	5	5	0	5	0	5	5	5	5	5	5	5	5	5	5	0	0	5	0	5	5
896	1	17	1	1	2	5	4	5	5	2	5	5	4	5	1	0	1	4	5	5	5	5	5	3	5	5	4	5	1	3	0	2	3	5	5	5	5	2	4	5	4	3	0	0	0	4	2	5	5
897	1	19	0	1	2	3	0	5	0	0	5	5	4	5	4	0	5	5	4	1	5	5	4	2	5	5	5	5	3	0	0	5	5	1	0	5	2	0	5	5	4	4	4	2	1	5	5	2	1
898	1	19	0	1	2	5	3	5	5	1	4	5	5	5	0	0	4	4	4	3	2	4	5	0	3	5	3	3	3	0	5	1	5	5	3	1	5	1	5	5	5	5	3	1	3	2	4	5	5
899	1	18	0	1	2	4	5	5	1	0	0	5	5	4	2	4	4	5	3	0	5	4	5	3	4	5	5	4	4	4	5	5	3	3	5	4	5	3	5	5	5	4	3	1	2	5	4	2	4
900	1	22	0	1	2	3	0	3	0	0	0	1	5	1	0	0	0	0	0	0	0	0	5	0	0	0	0	0	0	0	0	0	0	0	1	0	5	0	0	0	5	0	0	0	0	0	0	0	5
901	1	19	0	1	3	3	4	5	1	2	3	4	4	4	3	1	3	4	3	3	5	5	4	2	3	4	5	4	4	1	1	4	3	4	3	4	4	2	4	4	4	4	3	2	2	4	3	4	4
902	1	20	0	1	3	3	3	5	0	3	0	3	0	3	3	0	5	0	5	0	3	3	0	0	3	4	0	3	0	0	5	0	5	3	0	0	0	3	3	3	0	3	5	3	5	0	3	0	0
903	1	20	1	1	2	4	4	5	2	0	1	5	5	4	1	0	3	3	4	0	5	5	5	1	3	5	4	4	1	5	0	1	3	3	5	4	5	0	3	5	5	4	4	2	0	3	1	3	4
904	1	25	0	1	3	5	4	5	3	2	2	4	5	5	0	0	5	5	5	5	4	5	5	5	4	4	5	5	5	4	5	5	5	5	5	5	5	3	3	4	5	5	3	5	5	5	5	5	5
905	1	19	1	1	1	2	2	2	2	0	0	3	2	1	0	0	0	0	1	0	3	2	2	0	1	3	3	3	1	3	0	2	1	3	3	1	3	1	2	2	2	3	3	0	0	1	2	0	3
906	1	22	0	1	2	4	3	5	3	1	3	5	4	5	2	2	3	3	3	3	3	3	3	1	4	4	4	4	4	4	4	4	4	4	4	4	3	1	3	4	4	4	4	4	4	4	4	4	4
907	1	19	1	0	2	4	5	4	4	1	4	5	5	4	4	5	1	1	2	3	5	3	3	0	3	5	5	4	2	5	1	2	0	2	4	3	4	1	4	4	3	4	3	4	1	2	3	3	3
908	1	18	1	1	2	1	2	4	0	0	0	5	0	4	0	0	0	0	0	2	4	2	1	0	0	4	3	1	2	0	0	0	0	1	2	3	0	0	0	4	0	0	0	0	0	0	0	1	0
909	1	20	0	1	2	5	5	5	3	0	4	5	3	5	4	0	3	5	5	5	5	5	5	1	4	5	5	5	4	2	1	5	3	5	5	5	1	1	5	5	4	5	5	2	2	1	1	5	2
910	1	21	0	1	2	0	0	5	0	0	0	0	0	3	2	0	0	3	0	0	4	1	0	0	2	3	3	5	0	0	0	0	0	0	0	0	0	0	0	1	0	1	1	0	0	0	0	0	0
911	1	20	0	1	2	5	5	5	5	0	5	5	5	5	5	5	5	5	5	5	5	5	5	5	5	5	5	5	5	5	5	5	5	5	5	5	5	5	5	5	5	5	5	5	5	5	5	5	5
912	1	21	1	1	2	5	5	5	3	1	3	5	3	5	3	1	3	3	4	2	5	5	5	1	4	5	5	5	2	0	3	4	4	1	3	4	5	2	4	5	3	3	3	0	3	4	4	2	5
913	1	20	1	1	3	2	2	3	0	0	2	3	3	2	0	3	0	1	3	3	2	2	1	0	3	4	2	2	0	0	0	0	0	4	1	3	0	0	1	3	2	1	1	0	0	1	2	3	0
914	1	19	1	0	2	2	5	5	0	0	5	5	5	5	3	4	0	4	1	0	5	5	4	0	5	5	5	5	3	4	0	5	1	0	5	5	0	0	5	5	5	4	3	0	0	5	5	0	2
915	1	23	1	0	2	4	4	4	4	0	3	5	2	4	0	5	0	4	0	1	5	4	5	0	4	5	4	0	0	5	0	4	0	1	5	3	5	0	4	4	1	0	0	5	0	4	3	1	2
916	1	18	1	1	2	2	3	4	1	0	3	4	3	3	4	0	0	4	1	4	5	3	2	0	3	5	4	4	3	3	0	5	1	1	2	3	3	0	3	3	2	3	4	1	0	3	3	3	1
917	1	37	1	1	2	5	5	5	3	0	3	5	4	5	0	0	0	4	0	0	5	5	4	0	4	5	4	5	0	0	0	3	0	0	0	4	4	0	4	5	4	4	0	0	0	3	2	0	2
918	1	23	1	0	3	2	2	4	2	0	3	4	3	4	5	5	0	2	3	3	4	4	2	1	2	3	3	3	2	4	2	3	2	3	4	4	3	3	4	5	3	3	5	4	2	2	3	3	3
919	1	20	0	1	2	3	3	5	1	0	4	5	4	5	2	1	1	4	5	3	5	5	5	1	5	5	5	5	5	0	2	5	5	5	5	5	5	2	5	5	5	5	4	0	1	5	5	4	5
920	1	24	1	0	2	2	3	2	1	0	1	4	2	1	0	3	0	1	1	0	3	1	3	0	2	3	1	1	1	3	0	1	1	1	3	1	2	0	3	3	1	1	1	0	0	1	2	1	2
921	1	20	1	0	2	3	5	5	3	0	1	5	5	3	2	4	0	3	3	5	5	4	4	2	4	5	5	4	2	4	2	4	2	4	5	3	5	2	4	4	4	2	3	3	2	4	4	4	4
922	1	25	0	1	1	0	4	5	0	0	3	5	5	5	3	0	0	3	0	0	5	5	4	0	5	5	3	2	0	3	0	5	2	0	5	0	3	0	4	5	3	3	3	0	0	3	3	0	0
923	1	22	1	1	1	0	2	2	3	0	2	4	5	3	1	4	1	4	1	0	5	2	5	0	5	5	5	2	2	0	0	3	0	0	3	3	5	0	5	5	5	1	2	1	1	3	1	0	4
924	1	20	0	0	3	5	5	5	0	0	3	4	4	5	5	4	2	4	5	5	4	3	3	0	1	3	3	4	0	0	1	0	2	5	3	3	4	0	1	3	3	5	5	3	2	0	3	2	4
925	1	20	1	0	2	5	5	5	5	2	4	5	5	3	2	4	0	4	3	1	5	3	5	0	4	5	5	2	2	5	3	5	2	4	5	3	5	1	4	5	5	1	3	5	3	5	5	3	5
926	1	21	1	0	1	2	4	3	2	0	0	2	0	0	0	2	0	0	0	0	2	2	2	0	0	2	1	1	0	0	0	0	0	0	2	2	2	0	0	2	1	0	0	2	0	0	0	0	1
927	1	21	1	0	3	5	4	1	1	0	0	5	5	3	1	0	0	5	4	5	5	2	5	0	1	3	4	0	0	0	0	2	1	5	4	2	5	0	2	3	5	2	0	0	0	3	0	5	4
928	1	27	1	0	2	4	4	2	0	0	0	4	3	0	0	0	0	0	0	5	4	3	4	0	0	2	2	0	0	0	0	0	0	4	2	0	2	0	0	0	0	0	0	0	0	0	0	3	3
929	1	24	1	1	2	5	5	5	2	2	5	5	5	5	5	5	2	4	4	5	5	5	5	0	5	5	5	5	5	5	1	5	4	5	5	5	5	0	5	5	5	5	5	5	0	4	4	5	2
930	1	20	1	1	2	5	5	5	5	0	5	5	5	5	0	3	0	5	5	5	5	5	5	0	5	5	5	5	2	5	0	5	4	5	5	5	5	2	5	5	5	2	5	5	0	5	3	5	5
931	1	20	1	1	2	1	1	5	0	0	1	5	4	4	2	0	0	1	1	1	3	1	1	1	3	3	3	3	3	0	0	5	4	2	2	2	0	0	5	5	4	4	5	4	0	4	4	1	1
932	1	26	1	1	3	2	4	1	1	0	0	4	4	2	0	4	0	2	0	4	4	0	3	0	2	4	4	0	2	4	0	4	0	4	4	2	2	0	2	4	4	0	2	0	0	4	0	4	2
933	1	21	1	1	3	5	4	5	0	0	4	4	1	4	0	0	0	0	2	5	4	5	5	0	4	5	2	3	0	1	0	0	0	3	4	4	5	3	4	5	0	3	0	0	0	3	2	5	5
934	1	27	1	0	3	1	4	4	0	0	0	4	3	3	0	5	0	0	0	4	4	3	1	0	4	4	4	4	0	4	0	3	0	3	3	4	1	0	4	4	0	4	0	0	0	0	0	1	1
935	1	21	1	1	2	5	5	5	1	0	0	5	5	5	0	0	0	5	0	5	5	5	5	0	2	5	5	4	0	0	0	5	0	5	4	2	5	0	2	5	5	4	0	0	0	5	5	5	3
936	1	22	1	1	2	1	4	5	0	0	4	4	1	4	0	3	2	2	3	0	5	4	0	0	4	4	4	4	2	5	4	3	3	0	0	3	0	0	4	5	2	4	0	5	4	2	4	0	0
937	1	23	1	0	2	5	5	5	0	0	3	5	5	5	0	0	0	5	0	5	5	5	5	0	5	5	5	5	5	5	0	0	0	5	5	5	5	0	5	5	5	5	5	0	0	0	5	5	5
938	1	18	1	0	1	0	4	4	1	0	0	5	2	5	3	1	0	3	2	0	5	2	3	0	5	5	4	2	2	1	0	4	0	4	5	5	5	0	3	5	2	3	4	0	0	5	5	0	1
939	1	20	1	0	3	5	5	4	0	0	0	5	3	0	0	5	0	0	0	5	5	3	5	0	0	5	3	0	0	5	0	0	0	5	4	0	5	0	0	5	0	0	0	0	0	0	0	5	5
940	1	20	1	0	2	4	5	4	2	0	1	5	2	1	0	0	0	4	4	0	5	4	5	0	4	5	5	3	1	5	0	4	1	3	5	5	2	0	5	5	1	3	1	3	0	3	4	1	1
941	1	24	1	0	2	0	1	5	0	0	0	0	0	5	5	0	0	0	0	0	0	0	0	0	4	0	4	5	5	0	0	0	4	0	0	0	0	0	0	0	0	0	5	0	0	0	0	0	0
942	1	29	1	0	3	4	4	5	4	3	4	4	4	4	4	3	4	4	4	5	4	4	4	3	4	4	4	4	3	5	0	3	3	4	4	4	4	3	4	4	4	4	4	0	0	3	3	4	4
943	1	17	1	1	2	1	1	4	1	3	2	2	4	5	4	0	4	5	2	0	0	0	0	3	1	1	3	4	4	0	4	1	5	0	0	0	0	0	0	0	3	4	5	0	5	0	3	0	0
944	1	19	1	0	3	4	5	5	3	2	5	4	4	4	3	5	1	2	1	4	5	4	4	1	5	5	5	5	0	5	0	5	0	4	5	5	4	0	5	4	3	4	5	4	0	5	4	4	4
945	1	21	1	1	2	3	3	5	0	0	2	5	2	4	0	2	0	4	0	3	2	3	3	0	5	4	5	4	0	0	0	5	0	4	0	3	3	0	5	4	2	3	0	0	0	4	3	4	3
946	1	21	1	0	2	3	3	3	3	1	3	3	3	4	2	3	0	3	3	1	3	3	3	0	3	3	3	3	3	2	0	3	3	3	3	3	3	0	3	3	3	3	0	2	0	3	3	3	3
947	1	21	1	1	3	5	2	4	0	1	1	2	0	3	0	1	2	3	1	5	4	3	4	0	3	4	1	3	0	2	0	3	4	5	1	2	4	1	5	4	0	3	0	0	0	4	2	5	5
948	1	19	1	0	2	1	5	5	0	0	1	5	2	1	0	0	0	1	0	0	5	3	5	0	1	5	3	1	0	0	0	2	0	0	0	1	5	0	1	4	0	0	0	0	0	1	0	0	2
949	1	20	1	1	3	5	5	5	3	0	5	5	5	5	3	0	0	5	5	5	5	5	5	0	5	5	5	5	5	0	0	5	0	5	5	5	5	5	5	5	5	5	3	0	0	5	5	5	5
950	1	23	1	1	2	0	5	5	0	0	0	5	5	5	3	0	0	5	5	3	5	5	5	0	5	5	5	5	5	5	0	5	5	3	5	5	3	0	5	5	5	5	5	3	0	5	5	3	0
951	1	20	1	0	1	3	1	4	1	0	0	5	2	3	4	3	1	0	0	2	2	3	3	0	2	3	2	2	1	4	1	5	1	3	3	2	4	1	2	3	2	3	2	4	0	5	4	3	2
952	1	17	1	0	1	0	5	2	0	0	0	2	3	0	0	5	0	1	2	0	5	1	3	0	1	3	2	0	0	0	0	1	0	3	0	2	3	0	4	4	4	0	0	5	0	2	2	0	2
953	1	18	1	1	2	3	3	5	0	0	2	5	5	5	0	0	0	5	1	0	2	5	5	0	4	5	5	5	0	0	0	5	0	0	0	5	3	0	4	5	4	4	2	0	0	4	3	3	2
954	1	19	1	0	2	1	1	0	0	0	1	1	2	0	0	4	0	1	0	4	4	1	4	0	1	3	1	0	0	5	0	0	0	4	4	0	1	0	3	3	1	1	0	5	0	0	1	3	0
955	1	23	0	1	3	5	5	5	5	0	5	5	5	5	3	2	4	5	5	1	5	5	5	0	5	5	5	5	4	5	3	5	5	5	5	5	5	0	5	5	5	5	5	5	4	5	5	5	5
956	1	24	1	1	2	1	5	4	0	0	5	5	2	5	5	0	3	5	5	5	5	3	4	0	4	5	5	3	3	0	3	0	0	4	0	3	3	0	4	4	0	4	4	2	2	0	1	3	0
957	1	18	1	0	1	0	5	1	0	0	0	5	2	0	0	1	0	0	0	0	5	0	1	0	2	4	1	1	0	1	0	1	0	0	3	3	5	0	5	5	1	0	1	0	0	1	0	0	1
958	1	17	1	0	3	3	4	5	0	0	3	5	5	3	3	4	0	3	4	4	5	4	4	0	4	5	5	5	5	3	0	4	0	4	4	4	5	0	5	5	5	3	3	3	0	5	5	5	2
959	1	29	1	0	1	4	5	3	4	0	1	5	5	3	0	5	0	4	0	5	5	3	5	0	3	5	5	3	0	5	0	5	2	3	5	4	5	0	5	5	5	0	0	5	0	5	5	3	4
960	1	17	1	0	2	5	5	5	0	0	0	5	0	3	3	0	2	4	1	1	5	5	5	0	4	5	5	3	4	0	3	5	4	2	5	5	5	0	5	5	1	5	5	0	4	5	5	5	3
961	1	20	1	0	2	1	3	3	1	0	1	4	4	3	0	3	0	1	4	4	4	3	4	0	1	4	3	3	3	4	1	3	0	4	4	4	5	0	5	5	4	3	1	1	0	1	0	4	3
962	1	21	1	0	1	4	4	4	2	0	0	4	2	0	0	0	0	2	0	0	2	2	2	0	0	4	3	0	0	2	0	4	0	2	2	0	2	0	0	2	0	0	0	0	0	3	2	0	0
963	1	24	1	0	1	0	3	4	0	0	0	5	3	0	0	0	0	4	0	0	5	0	3	0	3	4	2	2	0	0	0	0	0	4	3	3	0	0	3	5	2	0	0	0	0	0	0	0	2
964	1	20	1	0	2	4	2	5	0	0	1	5	5	5	1	0	0	2	0	1	1	5	4	0	5	3	5	5	0	0	0	5	0	0	0	5	3	0	5	5	4	5	0	4	0	5	5	1	1
965	1	19	1	1	2	4	2	2	3	0	1	2	2	2	0	0	0	0	0	4	2	2	3	0	2	3	1	2	0	0	0	1	0	3	0	1	4	0	1	2	0	0	0	0	0	1	0	3	3
966	1	21	1	0	1	1	4	4	3	0	2	4	4	3	1	1	0	2	2	1	4	4	3	0	2	4	4	3	2	4	0	4	2	2	4	4	4	3	3	4	3	3	3	4	0	4	3	2	2
967	1	22	0	0	2	1	1	1	1	1	1	4	4	0	0	5	5	5	5	5	5	5	5	0	5	5	5	5	5	5	0	5	5	5	5	5	5	0	5	5	5	5	5	0	0	5	5	5	5
968	1	20	1	0	2	2	4	4	2	0	0	4	4	1	1	0	0	3	0	1	2	1	1	0	1	4	4	1	0	0	0	4	1	3	1	1	3	0	1	4	4	1	1	0	0	4	4	4	2
969	1	19	1	1	2	3	5	2	0	0	0	5	2	0	0	5	0	1	0	3	5	1	5	0	0	5	5	0	0	5	0	0	0	3	3	0	4	0	0	3	3	0	0	5	0	0	0	3	3
970	1	19	1	0		5	5	3	3	0	4	5	3	2	2	4	2	5	2	5	5	3	5	0	4	5	5	3	1	5	1	1	1	5	5	3	4	0	3	5	1	3	1	0	0	1	0	5	4
971	1	19	1	0	1	3	5	4	0	0	0	5	4	4	0	5	0	2	0	0	4	5	4	0	0	5	4	2	0	0	0	3	0	0	0	0	3	0	0	4	3	0	0	5	0	4	0	0	2
972	1	21	0	1	2	1	5	5	4	1	4	5	5	5	2	0	5	5	4	0	5	5	5	3	5	5	5	5	3	0	5	5	5	0	5	3	4	1	4	5	5	5	5	0	4	5	2	2	2
973	1	20	1	0	3	5	3	3	0	0	0	3	3	0	0	3	0	1	0	5	4	1	3	0	1	4	1	0	0	4	0	3	0	5	4	0	5	0	3	4	1	0	0	0	0	3	0	5	5
974	1	20	1	1	3	5	5	5	4	3	2	5	5	5	2	5	2	3	5	5	5	5	5	5	5	5	5	5	5	5	0	3	1	5	5	5	5	0	5	5	5	5	4	3	0	3	3	5	5
975	1	25	1	0	3	4	3	2	0	0	0	4	0	0	0	1	0	0	0	5	4	0	4	0	0	4	0	0	0	4	0	0	0	5	4	0	5	0	0	4	0	0	0	5	0	0	0	5	5
976	1	21	1	0	3	4	3	0	0	0	0	3	3	0	0	0	0	0	0	5	4	0	4	0	0	0	0	0	0	4	0	0	0	4	4	0	4	0	0	4	4	0	0	0	0	0	0	0	4
977	1	25	1	0	2	5	4	4	3	0	0	4	5	4	1	1	0	2	1	5	4	4	4	0	1	2	2	3	1	2	0	5	1	4	3	3	4	0	3	3	4	2	1	3	0	5	4	4	3
978	1	22	1	1	2	5	3	5	2	4	1	5	5	5	0	3	5	5	4	4	2	3	5	3	4	4	4	4	3	1	3	4	4	5	1	3	5	3	4	5	5	4	2	0	2	4	5	5	5
979	1	26	1	1	2	4	5	4	4	2	2	5	4	4	2	4	4	4	4	4	5	5	4	2	5	5	4	4	2	5	2	5	2	4	5	5	5	2	5	5	4	4	2	4	2	5	5	5	5
980	1	24	1	1	3	5	4	4	3	1	0	5	5	0	0	1	0	3	0	5	3	0	5	0	2	4	4	0	0	0	0	0	0	5	4	1	5	0	3	3	3	2	2	3	0	3	3	4	4
981	1	22	1	0	2	2	2	4	1	1	3	4	3	4	4	1	4	3	3	0	3	3	4	1	2	4	4	4	4	1	2	3	3	1	2	3	2	2	4	4	3	4	4	0	3	3	4	1	3
982	1	22	1	1	1	1	4	5	0	0	0	5	3	3	0	4	1	0	0	0	5	4	2	0	5	5	4	2	0	0	0	0	0	0	4	5	2	0	5	5	2	1	0	2	0	0	0	0	2
983	1	26	1	0	2	4	2	3	3	3	1	3	3	4	0	0	0	0	0	5	3	1	5	0	3	3	3	3	0	0	0	3	0	5	4	3	4	0	3	3	2	2	1	0	0	0	0	5	5
984	1	23	1	1	3	5	3	5	1	5	5	3	0	5	0	0	2	2	1	5	3	4	5	5	5	3	3	4	0	0	1	3	4	5	0	1	5	1	5	3	0	4	0	0	5	3	3	5	5
985	1	23	1	0	2	0	0	0	0	0	0	0	0	0	0	0	0	0	0	0	0	0	0	0	0	0	0	0	0	0	0	0	0	0	0	0	0	0	0	0	0	0	0	0	0	0	0	0	0
986	1	22	1	0	3	5	5	5	3	0	2	5	4	3	3	3	0	4	3	5	5	3	5	0	4	5	5	4	1	5	0	4	0	5	5	5	5	0	4	5	4	3	3	4	0	4	3	5	5
987	1	22	1	1	2	2	3	3	3	1	3	3	3	3	3	1	1	3	3	3	3	3	3	1	5	3	3	3	3	3	3	3	3	3	3	3	3	1	5	3	3	3	3	3	3	3	3	3	3
988	1	21	1	0	1	3	0	4	0	0	0	5	5	4	0	4	0	0	0	0	5	4	4	0	3	5	5	3	0	5	0	4	3	2	5	5	3	0	5	5	5	3	0	0	0	3	5	2	3
989	1	23	1	1	2	4	5	5	2	0	3	5	5	4	2	4	2	4	5	2	5	5	4	0	4	5	5	4	0	5	0	5	3	3	5	5	3	0	4	4	4	5	1	3	0	5	4	3	3
990	1	21	1	1	2	5	0	5	0	0	4	4	0	4	0	0	0	0	0	5	0	5	5	0	5	0	0	5	0	0	0	1	0	5	0	5	5	0	5	0	0	0	0	0	0	1	0	5	5
991	1	22	1	1	2	5	5	4	2	0	0	5	5	3	0	4	0	5	5	5	5	4	5	0	3	5	5	3	0	4	0	5	2	5	5	3	5	0	2	5	5	2	0	3	1	5	5	5	5
992	1	33	1	1	2	5	5	5	5	0	0	5	3	3	0	5	5	3	3	5	5	3	5	3	3	5	5	3	3	4	4	4	4	5	3	3	5	0	0	5	3	3	1	5	4	4	4	5	5
993	1	24	1	1	2	3	4	5	0	0	0	5	5	4	0	4	0	0	0	5	5	5	5	0	5	5	5	5	0	4	0	3	0	5	5	5	3	0	4	5	3	3	0	0	0	0	0	2	0
994	1	23	1	0	2	5	4	4	2	2	3	4	2	4	2	0	0	0	0	5	4	1	5	0	4	4	2	0	0	0	0	0	0	5	0	0	5	0	4	4	1	1	0	0	0	0	0	5	5
995	1	21	1	1	2	3	5	5	2	4	4	5	5	5	3	0	5	5	5	3	4	5	4	4	5	5	5	5	5	2	5	5	5	4	3	5	4	4	4	5	5	5	4	3	5	5	5	4	3
996	1	20	1	0	2	3	3	0	0	0	5	5	1	0	0	3	0	3	2	2	3	0	2	0	5	5	5	0	3	2	0	5	1	2	2	5	2	0	5	4	2	1	0	3	0	5	3	2	1
997	1	21	0	0	2	0	0	5	0	3	0	0	0	0	5	0	5	5	0	0	0	0	0	5	5	0	0	0	5	0	5	5	5	0	0	0	0	5	0	0	0	5	5	0	5	5	5	0	0
998	1	20	1	0	2	4	4	5	3	1	3	5	4	4	3	4	1	4	4	4	4	4	4	0	4	4	4	4	2	4	0	4	4	4	4	4	4	1	4	4	3	4	3	4	4	4	4	4	2
999	1	21	1	1	2	5	5	5	5	3	3	5	3	5	3	3	3	5	3	5	5	5	5	1	5	5	4	5	5	4	1	5	5	5	5	5	5	1	5	5	2	5	5	0	2	5	5	5	5
1000	1	17	1	1	2	4	3	5	3	0	0	4	4	2	0	0	0	0	0	2	4	1	4	0	1	4	2	1	0	0	0	0	0	4	1	1	4	0	1	3	1	2	0	0	1	3	1	3	3
1001	2	20	0	1	1	0	3	0	0	0	0	3	1	0	0	0	0	2	0	0	2	0	2	0	0	2	1	0	0	0	0	0	0	0	0	0	0	0	0	2	1	0	0	0	0	0	0	0	1
1002	2	22	0	1	3	3	5	5	0	0	4	4	5	4	0	0	4	5	0	2	4	4	2	0	3	3	4	4	0	5	0	2	0	0	4	3	1	0	1	3	4	3	0	4	0	3	5	0	0
1003	2	19	0	0		5	5	3	0	0	0	5	3	0	0	0	0	4	2	5	5	5	4	0	3	5	3	1	0	0	0	3	0	5	5	2	5	0	3	5	3	0	0	0	0	3	0	5	5
1004	2	21	0	1	2	4	4	4	0	1	4	4	3	3	0	0	0	3	0	0	4	4	3	0	3	4	2	4	2	0	0	4	3	4	4	4	3	0	3	3	2	4	0	0	0	3	3	3	3
1005	2	31	0	1	3	0	0	5	0	0	4	5	1	4	0	0	0	0	0	3	4	4	0	0	3	4	2	5	0	0	0	0	0	3	4	4	0	0	4	4	0	0	0	0	0	0	0	5	0
1006	2	24	0	0	3	3	2	3	0	0	0	2	1	3	2	0	2	2	0	1	2	2	2	0	0	3	2	1	0	0	1	0	0	2	2	0	1	0	2	2	2	2	2	3	2	0	0	2	0
1007	2	20	0	1	2	3	3	4	0	0	3	4	2	3	0	0	0	3	0	0	2	4	3	0	3	2	3	4	0	0	1	3	2	2	0	3	3	0	3	4	2	2	0	0	0	1	0	2	0
1008	2	20	0	0		4	4	2	0	0	2	4	1	0	1	0	0	0	2	5	4	2	4	0	1	4	2	0	2	1	0	0	1	4	1	1	4	0	1	4	0	1	1	1	0	0	2	3	4
1009	2	38	0	0	2	0	3	4	0	0	0	5	3	3	0	0	2	2	3	3	3	4	3	0	4	5	5	4	2	0	3	3	0	4	3	2	2	0	2	4	4	0	1	0	1	2	0	4	2
1010	2	24	0	1	2	3	3	4	2	2	3	3	4	4	4	4	1	3	3	3	3	3	3	0	3	3	3	4	4	1	3	3	3	3	3	3	3	2	3	3	3	4	4	0	4	3	3	4	0
1011	2	19	0	0	3	2	5	5	0	2	4	5	5	5	3	3	4	5	5	5	5	0	3	3	5	5	4	4	2	0	3	2	4	5	0	0	0	0	3	5	4	5	3	0	4	2	4	5	0
1012	2	20	0	1	2	3	5	5	0	0	0	5	3	0	4	3	0	4	0	3	5	2	0	0	3	5	4	4	4	5	2	4	4	4	4	4	2	0	2	5	2	4	4	4	4	4	2	3	0
1013	2	23	0	1	2	4	5	4	0	0	4	5	5	4	0	0	0	5	3	0	5	5	3	0	5	5	5	4	3	0	3	0	4	2	5	5	5	0	4	5	5	3	1	0	3	0	0	3	4
1014	2	22	0	1	3	4	1	3	0	0	0	3	3	1	0	0	0	1	1	5	3	2	4	0	1	3	2	0	0	2	0	0	0	4	2	0	3	0	2	3	3	0	0	0	0	0	0	4	4
1015	2	19	0	0	2	0	3	5	1	0	4	5	4	5	4	4	0	4	4	2	4	3	3	0	3	4	3	3	3	3	0	5	4	2	4	0	0	0	2	3	0	1	2	1	0	5	2	2	0
1016	2	22	0	0	2	4	3	1	0	3	1	4	4	0	1	0	1	1	0	4	4	0	4	1	0	4	5	0	0	0	0	1	0	4	2	0	4	0	4	4	4	0	1	0	0	1	1	3	4
1017	2	21	0	1	3	0	0	5	0	3	1	5	5	3	3	2	0	1	1	1	3	2	5	1	0	4	1	2	2	0	0	0	1	1	0	0	4	0	0	2	3	2	1	0	1	0	0	1	4
1018	2	20	0	1	2	1	2	5	0	0	4	4	3	4	1	0	0	4	1	0	3	4	1	0	4	3	3	4	1	0	1	2	2	2	2	4	1	1	4	4	3	4	1	0	1	1	1	1	1
1019	2	19	0	1	2	5	4	5	0	0	0	5	5	3	1	0	0	1	1	4	4	4	5	1	1	5	4	2	5	4	2	1	2	5	4	4	5	2	2	4	3	2	1	3	2	1	2	5	5
1020	2	26	0	1	2	1	0	5	1	1	0	5	3	5	0	0	5	5	5	0	1	2	5	0	1	5	4	5	1	0	2	4	4	1	0	4	5	4	2	5	3	5	1	0	2	3	4	4	4
1021	2	26	0	1	1	1	3	3	1	1	3	4	3	3	5	5	1	3	3	1	3	3	1	1	1	3	3	3	3	1	3	1	3	1	1	5	1	1	5	3	3	3	3	1	1	1	4	1	1
1022	2	20	0	1		4	5	5	2	1	4	5	5	4	4	4	2	4	2	0	5	5	5	0	4	5	5	5	4	3	2	4	4	4	4	3	3	2	4	5	5	5	4	0	2	4	3	0	3
1023	2	22	0	1	2	2	0	3	0	1	2	4	4	3	1	0	3	3	3	0	0	3	4	0	2	3	4	3	2	0	4	2	3	0	0	2	4	3	3	3	4	4	1	1	4	2	1	0	3
1024	2	20	0	1	3	1	1	4	1	1	3	1	1	1	3	2	0	0	4	0	0	4	0	0	4	2	1	4	2	1	1	1	4	1	1	4	1	1	1	1	1	4	4	1	3	1	3	1	1
1025	2	23	0	1	1	2	3	4	0	0	2	4	3	1	3	2	0	1	3	0	2	4	3	0	4	3	2	3	1	3	0	1	0	3	2	4	4	0	4	3	3	1	2	0	0	2	1	0	3
1026	2	21	0	1	2	2	4	4	1	1	3	4	4	4	1	0	0	3	3	0	1	4	0	0	3	3	4	4	4	0	0	3	3	0	0	2	0	0	3	4	1	4	2	0	0	3	3	1	1
1027	2	21	0	1	2	2	2	4	0	0	0	4	3	2	1	0	2	2	1	0	1	3	4	0	1	4	3	3	2	0	0	1	1	1	1	1	4	1	0	4	2	5	1	0	0	1	2	0	3
1028	2	19	0	0	2	4	5	5	4	2	3	5	5	3	2	1	3	5	5	5	5	4	5	4	5	5	5	4	3	4	3	5	3	3	5	4	5	0	2	5	4	3	3	2	4	5	4	3	5
1029	2	19	0	1	2	3	3	5	3	3	2	4	4	4	2	1	3	3	4	0	3	3	5	0	4	4	4	4	3	1	0	1	1	0	2	4	5	3	4	4	5	4	2	0	0	2	2	0	5
1030	2	21	0	1	2	3	4	5	2	3	4	5	5	5	3	3	4	4	5	1	4	4	5	3	4	5	5	4	5	1	3	5	4	2	4	3	5	4	4	5	5	4	4	4	3	5	5	2	5
1031	2	25	0	1	3	4	1	5	0	0	4	5	4	3	1	0	2	2	4	4	4	4	4	1	5	5	5	4	3	1	3	3	4	4	4	4	4	2	4	5	4	4	3	0	3	3	3	4	4
1032	2	25	0	1	3	3	5	5	5	2	1	5	5	5	3	3	3	4	4	3	5	5	5	1	3	5	5	5	2	1	2	4	3	3	5	4	5	3	4	5	5	5	4	4	3	5	2	3	4
1033	2	27	0	1	3	1	2	4	3	1	2	4	5	4	3	3	3	4	4	1	4	5	5	1	4	4	4	4	4	2	2	3	4	2	2	4	5	2	3	4	5	3	4	1	2	3	3	2	5
1034	2	21	0	0	2	3	3	3	1	2	0	4	3	2	3	2	4	1	4	5	3	1	5	3	0	4	5	2	1	0	3	0	1	5	2	0	4	4	0	4	3	1	3	0	3	2	0	4	4
1035	2	22	0	1	2	0	0	5	3	1	4	5	5	5	2	2	1	4	4	0	5	5	4	1	2	5	5	2	1	0	1	4	3	4	1	3	4	1	2	5	5	5	3	0	4	4	4	2	3
1036	2	22	0	1	2	3	3	4	2	1	2	5	3	4	2	1	2	3	3	2	2	4	3	1	2	4	3	4	3	2	3	1	3	3	3	4	2	1	3	5	4	4	3	2	2	1	2	2	3
1037	2	22	0	0	2	0	0	4	0	0	0	4	3	5	4	4	2	4	3	1	4	4	1	0	0	4	4	4	3	0	4	2	3	2	2	2	0	0	0	4	4	4	5	1	3	1	2	1	0
1038	2	21	0	1	3	2	2	5	0	0	0	5	5	5	5	5	4	4	4	2	4	5	5	0	3	5	5	5	5	5	5	4	4	4	3	4	3	0	0	5	5	5	5	5	5	5	5	3	3
1039	2	28	0	0	3	4	4	4	4	4	4	4	4	3	1	0	1	3	2	5	5	2	3	1	3	4	4	2	2	4	2	3	2	5	4	2	4	2	3	4	4	4	2	2	2	3	2	4	4
1040	2	22	0	1	2	3	3	5	0	0	3	5	5	5	0	0	0	4	2	0	5	5	4	0	1	5	5	5	1	0	1	4	1	3	1	4	1	1	3	5	4	4	1	0	3	2	1	2	1
1041	2	26	0	1	1	1	4	5	3	2	2	5	5	5	1	0	2	4	2	0	5	5	5	1	4	5	5	5	3	0	2	4	4	2	4	4	5	1	2	5	5	3	2	1	4	4	3	2	5
1042	2	23	0	1	2	0	3	3	1	2	1	4	4	4	2	1	2	4	4	0	4	4	3	1	4	4	4	4	1	3	2	4	4	2	2	3	3	3	3	4	4	4	1	5	3	3	1	2	3
1043	2	26	0	1	2	3	4	5	0	1	1	5	4	5	1	0	3	3	4	0	4	4	4	0	3	4	4	5	2	4	2	3	2	2	4	4	3	0	4	4	4	5	1	0	2	3	2	1	3
1044	2	23	0	1	2	1	0	3	0	2	0	3	4	2	5	5	4	4	2	0	0	1	2	3	0	1	3	2	4	0	3	4	3	0	0	0	2	3	1	1	4	0	5	0	1	3	0	0	2
1045	2	23	0	0		4	5	5	1	1	4	5	5	5	1	0	1	2	2	0	4	5	3	3	4	4	4	5	3	0	1	1	4	2	4	4	3	2	4	5	3	4	1	0	1	1	2	1	2
1046	2	27	0	1	3	3	1	4	0	0	0	4	4	3	3	2	1	1	1	2	3	3	4	1	0	4	3	1	1	0	0	1	1	3	1	1	4	0	0	3	4	1	3	3	1	1	1	2	3
1047	2	19	0	0	2	5	3	4	0	3	0	4	5	1	4	3	3	5	1	1	3	3	5	3	3	3	5	1	3	0	3	0	3	5	3	1	5	3	1	3	5	3	3	5	3	0	3	5	5
1048	2	32	0	1	3	4	3	5	2	0	3	5	4	4	0	0	2	3	2	5	5	5	5	2	5	5	4	5	0	0	2	3	1	5	4	3	5	2	5	5	4	5	0	0	4	3	0	5	5
1049	2	23	0	0	1	0	3	5	0	0	0	4	4	4	3	2	1	4	3	0	3	4	2	0	5	4	5	4	2	2	0	4	4	2	4	2	2	0	4	4	3	4	3	2	3	4	4	0	2
1050	2	23	0	0	2	0	1	3	0	1	3	4	4	3	3	2	4	4	4	1	1	4	4	2	4	3	4	4	4	3	3	3	4	4	3	4	4	3	4	3	5	4	3	1	3	2	4	2	4
1051	2	26	0	1	3	5	5	5	0	0	3	5	5	5	3	3	4	4	4	0	5	5	5	2	4	5	5	5	2	0	4	3	4	0	0	5	5	0	4	5	5	4	3	0	4	3	2	0	5
1052	2	20	0	1	2	2	3	4	3	2	2	4	4	4	2	1	3	4	4	3	3	3	4	0	2	3	3	3	3	3	2	3	3	4	3	2	3	3	3	4	4	4	3	2	3	3	3	3	3
1053	2	30	0	1	2	4	4	4	4	2	2	5	4	3	2	1	0	4	3	1	5	4	4	1	3	4	4	3	2	4	2	4	4	4	5	3	3	2	3	4	4	4	3	3	2	4	4	4	3
1054	2	29	0	1	3	4	3	4	3	3	4	4	4	3	3	2	4	4	5	5	4	4	4	4	5	5	4	4	4	4	4	4	4	5	4	4	4	3	4	4	4	3	4	3	4	3	4	4	4
1055	2	22	0	1	3	1	4	5	0	0	1	5	5	5	1	0	4	5	3	2	5	5	2	0	5	5	5	5	2	0	2	4	4	3	4	5	2	0	5	5	5	5	5	5	3	3	5	3	0
1056	2	20	0	1	2	5	4	5	0	0	3	5	5	4	2	1	4	3	4	3	5	5	5	2	4	5	5	5	3	3	4	3	3	5	5	4	5	3	4	5	5	4	3	3	4	4	4	4	4
1057	2	22	0	1	2	3	2	4	0	0	1	5	5	5	2	1	3	5	4	5	5	4	5	1	0	5	5	5	1	5	2	4	3	5	4	4	5	2	3	5	5	4	1	5	2	5	5	5	5
1058	2	22	0	1	2	4	4	4	3	2	2	5	5	3	3	2	3	4	2	3	4	3	4	3	3	4	3	3	3	4	3	3	3	4	4	3	4	4	3	5	5	4	3	2	3	3	3	4	4
1059	2	21	0	1	2	4	3	5	2	2	4	4	4	4	3	3	3	3	4	3	5	4	4	2	3	4	4	4	2	4	4	3	4	4	4	5	3	2	5	4	4	4	3	0	4	4	4	4	3
1060	2	22	0	1	2	4	4	4	4	3	3	5	5	4	0	0	2	3	3	5	4	4	5	0	4	4	4	4	0	0	0	0	2	5	3	4	5	0	5	5	4	4	0	1	1	0	3	5	5
1061	2	22	0	1	2	3	1	4	0	2	2	5	4	5	0	0	4	5	1	0	3	5	4	1	5	5	4	5	0	0	0	1	4	1	0	4	4	0	4	4	4	3	0	0	1	1	4	4	4
1062	2	25	0	1	3	2	4	4	1	1	1	4	3	4	0	0	4	4	3	3	4	4	3	0	0	4	3	3	0	0	3	2	3	3	0	3	3	0	2	4	3	3	0	0	3	2	2	4	2
1063	2	34	0	1	3	1	2	5	1	4	0	3	2	0	0	0	0	2	3	4	2	5	5	3	3	2	2	3	0	3	1	2	1	4	3	2	5	3	3	4	3	0	0	0	1	1	4	4	5
1064	2	18	0	1	2	2	0	5	0	0	0	5	5	5	3	3	0	0	4	0	4	4	5	0	0	5	3	5	0	0	0	0	4	0	0	0	4	0	0	5	5	5	4	0	5	0	3	0	4
1065	2	22	0	1	3	5	5	5	4	4	3	5	5	5	0	0	5	1	4	4	4	4	5	3	4	4	3	5	0	0	3	2	4	4	3	3	5	4	4	4	5	5	1	0	3	1	4	3	5
1066	2	22	0	1	3	4	1	5	3	4	0	5	5	5	2	1	5	4	4	5	1	5	5	1	4	4	4	5	3	1	2	4	3	5	0	4	4	2	4	5	5	5	4	0	2	3	2	4	4
1067	2	32	0	1	2	4	4	4	4	3	3	4	4	4	2	1	2	3	3	0	4	4	4	2	3	4	4	4	4	0	2	3	3	3	4	4	4	3	4	4	4	4	4	4	4	4	4	2	4
1068	2	31	0	1	2	5	5	5	5	3	2	5	5	5	2	2	4	5	3	2	5	4	5	0	4	5	5	5	2	1	3	5	5	5	5	4	5	2	4	5	5	4	2	1	4	5	5	5	5
1069	2	25	0	0	2	0	5	5	3	3	0	5	4	3	4	3	3	4	3	0	5	2	5	0	4	5	5	5	4	5	4	5	4	4	5	5	4	4	5	4	4	5	4	4	5	3	4	5	5
1070	2	23	0	1	2	2	4	5	3	2	0	5	4	4	3	3	4	4	5	0	4	4	5	2	5	5	4	4	3	2	2	4	4	1	4	5	5	3	4	5	4	4	3	2	3	4	5	2	5
1071	2	21	0	1	2	2	2	5	2	2	5	3	3	5	4	4	3	4	4	2	3	4	3	3	3	5	5	5	5	4	4	4	5	3	5	4	4	3	4	4	3	5	5	4	3	4	5	3	3
1072	2	20	0	1	2	3	3	3	1	4	0	4	0	4	5	5	3	0	3	1	3	3	4	3	3	3	3	3	2	0	4	3	2	2	0	0	3	3	2	4	4	3	3	0	4	4	4	4	3
1073	2	22	0	1	2	3	4	5	3	3	4	4	4	4	1	0	3	4	3	2	4	4	4	2	3	3	4	4	4	4	2	3	3	3	3	3	3	4	4	4	4	4	3	3	3	4	3	4	3
1074	2	24	0	0	2	2	2	4	1	1	2	5	4	4	2	1	3	4	2	3	4	3	5	2	4	5	3	3	2	1	4	4	2	3	3	1	3	3	4	5	3	3	4	1	3	4	4	4	3
1075	2	22	0	1	2	2	4	4	2	2	4	4	4	4	4	4	4	4	3	3	5	4	4	1	4	4	4	4	4	0	3	4	4	4	4	4	4	4	4	4	4	4	4	2	3	4	4	4	4
1076	2	20	0	1	3	3	4	5	3	4	4	5	5	5	4	4	4	5	5	4	5	5	5	3	5	5	4	5	4	4	4	4	4	5	5	4	5	4	5	5	4	5	4	5	4	5	5	4	4
1077	2	22	0	1	2	4	1	5	0	0	3	5	3	5	4	4	4	2	5	0	4	4	4	0	4	4	1	5	5	3	0	0	5	0	0	0	3	0	4	4	2	5	4	0	0	0	4	0	3
1078	2	27	0	0	2	4	5	5	3	1	2	5	5	5	3	3	3	4	5	2	5	4	3	1	3	5	5	5	4	5	3	5	5	3	5	5	4	0	4	5	5	4	5	5	3	5	5	3	4
1079	2	19	0	1	2	3	4	5	2	0	4	5	5	5	5	5	2	4	5	4	5	5	4	0	4	4	4	4	4	4	3	3	4	3	3	4	4	0	3	4	4	4	4	4	2	4	5	3	4
1080	2	24	0	1	2	2	2	5	0	2	2	5	5	5	4	4	4	5	3	2	2	3	4	2	2	4	5	5	3	0	4	4	3	3	3	2	2	3	4	5	5	5	4	1	4	4	3	2	2
1081	2	22	0	0	3	4	4	5	3	4	4	4	5	4	4	4	4	4	5	5	5	4	4	3	1	4	5	4	3	5	4	4	3	4	5	4	4	4	5	5	5	4	3	4	4	5	5	4	5
1082	2	21	0	1	3	5	4	5	2	1	1	5	5	5	0	0	1	5	5	5	5	5	5	1	3	5	4	5	3	4	0	4	1	5	5	5	5	5	5	5	4	5	1	2	3	5	5	5	5
1083	2	24	0	1	2	4	5	5	2	1	2	4	4	4	4	4	5	4	5	1	4	5	4	2	5	5	5	4	4	5	5	4	5	4	3	5	3	2	5	5	5	5	4	5	5	4	5	4	4
1084	2	35	0	1	3	5	5	5	3	0	3	5	5	5	3	3	4	5	4	2	5	5	5	0	5	5	5	5	5	3	4	5	5	3	5	5	4	2	4	5	4	3	4	2	2	5	3	5	4
1085	2	27	0	1	2	0	5	5	4	0	5	5	5	5	0	0	2	4	4	0	5	5	5	0	5	5	5	5	0	5	2	5	5	0	5	5	5	2	5	5	5	5	2	0	2	5	5	0	5
1086	2	22	0	1	3	5	4	5	2	0	0	4	5	5	0	0	4	4	4	5	5	5	5	3	0	5	3	4	3	0	0	1	3	4	0	4	4	0	5	5	5	3	0	0	0	2	2	5	5
1087	2	25	0	1	2	1	0	5	0	0	0	5	2	3	2	0	2	2	3	0	0	5	1	0	0	5	2	3	2	0	2	0	2	0	0	2	1	0	0	5	2	5	2	0	1	2	5	1	1
1088	2	26	0	1	2	1	4	5	0	1	4	5	4	5	0	0	4	4	3	0	5	5	3	0	5	5	3	5	0	2	1	4	4	0	1	4	3	1	5	5	3	5	0	5	2	3	4	1	1
1089	2	22	0	1	2	3	2	5	0	1	4	5	5	5	1	0	0	5	5	3	5	5	5	3	5	5	5	5	2	5	0	5	5	5	5	5	5	4	5	5	5	5	5	0	2	5	5	5	5
1090	2	19	0	1	2	5	0	4	0	0	0	4	4	5	1	0	2	1	0	0	0	1	3	0	0	1	1	1	0	0	2	0	0	4	0	0	2	0	0	1	1	3	1	0	0	0	0	1	1
1091	2	24	0	1	2	3	4	5	0	4	0	5	5	5	0	0	0	5	2	5	5	5	5	0	4	4	5	5	0	0	0	2	3	5	0	3	5	5	3	5	5	4	4	0	3	0	5	5	5
1092	2	19	0	1	2	5	3	5	2	3	3	4	5	5	4	4	4	5	5	5	4	4	5	4	3	4	4	4	4	1	4	2	4	5	3	4	5	3	4	4	5	4	4	3	4	3	4	5	5
1093	2	29	0	1	2	2	3	4	2	0	1	4	3	2	3	2	4	4	5	0	3	3	3	0	3	4	4	4	3	4	5	3	4	2	4	4	3	4	3	5	4	3	4	5	5	4	4	1	3
1094	2	23	0		3	4	5	5	3	0	4	5	5	5	4	4	5	5	5	2	5	5	4	4	4	5	5	5	5	0	5	2	5	2	5	5	3	3	4	5	5	5	5	3	5	2	4	4	4
1095	2	19	0	1	2	0	0	5	0	0	4	5	5	5	0	0	5	2	5	0	0	0	5	3	0	0	5	5	2	0	5	0	5	5	0	0	5	3	5	5	5	5	2	3	5	5	5	0	0
1096	2	21	0	1	2	4	1	4	0	4	2	4	4	5	2	1	5	0	0	0	0	0	4	3	5	0	0	4	2	0	4	3	4	0	0	3	4	4	3	4	4	4	3	0	4	3	5	0	4
1097	2	23	0	1	2	5	5	5	5	2	3	5	5	5	2	2	5	5	5	0	5	5	5	0	5	5	5	5	3	0	5	5	5	5	5	5	5	5	5	5	5	5	5	1	5	5	5	3	5
1098	2	26	0	1	2	4	5	5	4	5	4	5	5	5	0	0	4	4	5	3	5	5	5	3	5	5	5	5	2	0	5	3	5	5	4	4	5	4	5	5	5	5	2	2	5	3	2	5	5
1099	2	21	0	1	3	4	5	5	5	0	3	5	5	5	0	0	5	5	5	5	5	5	5	0	5	5	5	5	5	0	1	5	5	5	5	5	5	0	5	5	5	5	0	5	5	5	5	5	5
1100	2	22	0	1	3	4	4	5	3	1	4	5	4	4	3	3	3	3	3	3	4	4	3	1	2	4	4	4	4	4	4	3	3	3	3	2	4	4	2	3	5	5	4	3	2	3	4	3	2
1101	2	18	1	0	2	0	5	5	0	0	0	5	5	5	5	5	0	5	5	0	5	5	5	5	5	5	5	5	5	5	5	5	5	0	0	0	0	0	0	0	0	0	0	0	0	0	0	0	0
1102	2	20	1	0	3	4	0	0	0	0	0	0	0	0	0	0	0	2	0	0	0	0	0	0	0	0	0	0	0	0	0	0	0	0	0	0	0	0	0	0	0	0	0	3	0	0	0	0	0
1103	2	21	1	0	2	0	4	0	0	0	0	4	4	0	0	0	0	3	0	0	4	0	0	0	0	4	4	0	0	4	0	0	0	0	2	0	0	0	0	0	0	0	0	4	0	0	0	0	0
1104	2	20	1	1	2	5	5	2	0	0	4	3	3	0	0	0	0	0	0	5	3	0	5	0	0	0	0	0	0	0	0	0	0	5	0	0	5	0	2	0	0	0	0	0	0	0	0	5	5
1105	2	21	1	0	2	3	1	4	0	0	3	5	3	0	0	0	0	0	0	5	3	1	5	0	0	3	0	0	0	0	0	0	0	5	0	2	5	0	2	1	0	5	0	0	0	5	5	0	2
1106	2	23	1	1	2	0	4	5	0	0	0	5	4	4	0	0	0	4	0	0	4	4	4	0	4	5	4	4	0	0	0	4	0	0	0	0	0	0	0	4	0	4	4	0	0	4	0	0	0
1107	2	20	1	1		5	5	2	0	0	0	5	4	1	0	0	0	3	0	4	4	4	4	0	4	4	2	0	0	0	0	4	1	4	4	0	4	0	3	4	1	0	0	0	0	4	1	3	3
1108	2	21	1	0	2	0	3	3	0	0	0	3	3	0	0	0	0	0	0	0	3	0	0	0	0	3	3	0	0	3	0	0	0	0	3	0	0	0	2	3	0	0	0	3	0	0	0	0	0
1109	2	23	1	0	3	3	0	3	0	0	0	0	0	0	0	0	0	3	0	3	0	3	0	0	0	0	0	0	0	0	0	2	0	2	0	2	0	0	3	3	0	2	0	0	0	2	2	2	0
1110	2	21	1	0	2	4	3	3	4	0	1	4	4	1	0	0	0	4	0	4	2	3	4	0	4	4	3	0	0	0	0	4	1	4	4	1	4	0	3	4	3	1	0	0	0	4	1	4	4
1111	2	22	1	0	2	5	1	1	1	1	0	3	4	0	0	0	1	4	2	4	3	3	4	0	2	1	5	1	1	0	0	3	1	5	1	1	4	0	3	3	3	1	0	0	0	4	3	5	5
1112	2	23	1	1	2	0	4	5	0	0	4	4	4	2	0	0	0	4	0	0	4	1	1	0	5	4	5	3	0	4	0	4	0	0	3	5	1	0	5	2	3	0	0	3	0	3	0	0	0
1113	2	22	1	1	2	3	4	5	3	1	3	5	5	4	2	1	2	2	2	2	5	5	5	0	4	5	4	5	1	5	1	4	1	4	5	0	3	0	0	5	5	3	0	0	0	4	2	4	4
1114	2	19	1	0	2	2	1	3	0	0	0	3	1	2	0	0	2	1	1	3	2	2	3	0	1	2	2	2	0	0	0	0	0	2	1	1	3	0	0	2	0	2	0	0	0	0	0	2	2
1115	2	22	1	0		2	4	4	1	1	1	4	2	0	0	0	1	4	4	5	5	1	3	1	1	4	3	1	0	4	0	4	3	4	4	1	4	1	4	4	1	0	1	2	0	4	1	4	1
1116	2	20	1	0	1	0	0	3	0	0	0	3	3	2	1	0	1	1	3	0	1	1	3	1	1	3	3	1	1	1	1	1	1	3	3	3	2	2	4	3	4	1	1	1	1	1	1	1	1
1117	2	21	1	0	1	1	3	4	0	0	3	4	4	3	1	0	0	2	1	0	3	3	4	0	4	3	4	3	0	1	0	3	1	2	2	3	2	0	4	4	4	0	1	0	0	3	2	1	2
1118	2	20	1	0	2	4	4	1	0	0	0	4	4	1	2	0	0	4	0	3	3	1	4	0	0	3	3	0	0	2	0	3	0	3	3	0	4	0	3	4	4	0	0	0	0	4	0	0	4
1119	2	22	1	0	2	3	0	4	0	0	4	3	2	0	5	4	0	0	4	4	4	4	4	0	3	4	3	3	3	2	0	3	0	2	2	0	2	0	3	3	0	0	2	2	0	0	2	3	1
1120	2	19	1	0	2	5	1	4	0	0	3	4	1	4	0	0	1	0	0	5	3	3	5	0	3	3	1	4	0	4	0	0	0	5	3	3	3	0	3	3	1	3	0	0	0	0	0	5	3
1121	2	21	1	0	2	5	1	5	2	4	0	2	2	2	4	3	0	3	0	5	1	3	0	5	1	3	5	1	0	0	0	3	2	5	2	2	5	1	2	3	1	2	4	2	1	3	3	5	5
1122	2	20	1	1	2	2	3	4	0	0	3	3	3	3	3	2	0	4	2	2	5	4	3	0	3	3	3	4	2	4	2	2	2	4	3	3	3	3	2	3	3	3	3	0	0	3	3	3	0
1123	2	21	1	1	2	4	5	5	2	0	5	5	5	3	3	2	0	3	0	0	5	5	2	0	5	5	2	5	2	2	0	2	2	0	2	5	0	0	5	5	2	5	5	5	0	2	5	2	0
1124	2	20	1	0	3	0	0	3	0	0	4	4	4	4	1	0	0	4	4	4	4	4	4	0	4	4	4	4	0	0	0	4	4	4	3	2	4	2	4	4	4	2	3	0	0	4	1	4	3
1125	2	23	1	0	2	2	4	5	4	3	3	5	4	1	2	0	3	4	2	0	5	5	5	0	4	5	4	0	1	4	0	3	3	1	4	3	5	1	4	5	4	2	2	3	0	3	4	1	5
1126	2	27	1	1	2	0	3	5	0	0	4	3	4	3	2	1	0	1	0	2	4	4	1	0	5	5	5	4	0	1	0	5	1	2	4	5	1	0	5	5	5	2	1	3	0	5	2	1	1
1127	2	21	1	1	2	4	1	4	0	0	0	5	4	4	0	0	0	5	0	0	2	2	4	0	2	4	5	4	0	0	0	5	0	0	0	4	4	0	0	0	4	2	0	0	0	5	4	1	4
1128	2	21	1	1		2	0	5	0	0	4	5	3	4	4	4	0	5	3	1	3	5	1	0	5	5	4	1	4	0	0	2	4	0	1	3	0	0	4	4	4	5	4	0	0	2	4	3	0
1129	2	24	1	1	2	2	4	5	0	0	4	5	4	4	4	4	0	0	0	0	5	4	3	0	4	5	3	4	0	0	0	2	0	2	2	4	3	0	3	5	0	2	0	0	0	2	0	0	2
1130	2	20	1	1	2	4	0	5	0	0	0	4	4	5	0	0	1	3	3	0	2	4	4	0	5	4	4	4	0	0	5	4	4	2	0	3	4	0	4	4	4	0	0	0	5	4	0	3	4
1131	2	21	1	0	1	4	4	4	1	1	0	5	5	4	0	0	3	1	5	5	3	5	5	0	3	5	3	5	0	2	0	0	0	5	3	3	5	0	3	5	4	3	0	0	0	2	5	5	5
1132	2	23	1	1	2	1	4	4	0	0	2	4	5	5	3	3	0	4	4	3	5	5	3	1	5	5	5	5	4	4	2	4	4	5	5	5	3	1	5	5	5	5	5	5	2	4	4	1	0
1133	2	19	1	1	2	4	5	5	2	0	0	5	5	5	4	4	0	0	4	2	5	3	4	0	0	5	3	4	3	0	0	3	4	5	5	5	5	3	4	5	5	5	5	0	0	3	5	5	4
1134	2	23	1	1	2	3	1	5	0	1	0	5	5	5	0	0	0	4	0	5	5	0	5	0	5	5	5	5	0	4	0	4	2	4	3	5	5	0	5	5	5	5	0	0	0	4	0	5	4
1135	2	21	1	0	2	5	5	5	2	1	3	5	5	4	0	0	0	5	2	5	5	5	4	0	4	5	4	4	0	0	0	2	3	5	4	5	5	0	4	5	4	3	0	0	0	2	0	5	5
1136	2	23	1	1	2	3	0	4	0	0	0	5	5	0	3	2	0	4	5	5	5	0	5	0	0	5	0	0	0	0	0	0	0	5	0	0	5	0	0	5	5	0	2	0	0	1	0	5	0
1137	2	27	1	1	2	3	5	5	1	1	2	5	3	5	0	0	1	4	0	1	5	4	3	0	4	5	4	5	0	0	1	4	5	1	4	3	3	0	4	5	4	5	0	0	0	4	2	2	2
1138	2	24	1	1	1	0	4	5	1	0	3	5	4	5	0	0	0	1	4	0	5	4	4	0	4	5	5	5	0	4	0	5	4	5	2	4	4	0	4	5	4	5	1	5	0	5	4	0	3
1139	2	18	1	1	2	5	0	5	0	0	3	5	5	5	1	0	0	4	0	5	4	1	5	0	0	5	5	5	1	0	0	5	2	5	0	5	5	0	5	5	5	5	2	0	0	5	5	5	5
1140	2	24	1	0	2	3	5	2	0	0	0	5	4	2	1	0	0	3	1	0	5	3	3	0	2	5	4	2	2	3	2	4	2	3	5	4	4	1	4	5	4	1	0	1	0	4	3	1	3
1141	2	21	1	0	1	3	4	3	2	0	2	4	4	2	2	0	2	4	3	2	4	2	3	0	3	4	3	1	1	3	0	3	2	2	4	2	2	0	3	3	3	2	1	3	0	3	1	1	1
1142	2	22	1	0	3	3	1	4	0	0	0	4	4	3	0	0	0	3	0	5	4	3	4	0	4	4	4	2	0	2	0	4	2	5	3	1	4	0	4	4	3	4	0	3	3	4	3	4	2
1143	2	19	1	1	2	1	5	5	1	0	5	5	0	4	1	0	1	4	3	0	5	5	1	0	5	5	3	5	1	0	0	4	3	0	5	5	1	0	5	5	0	5	1	0	0	3	3	0	1
1144	2	23	1	0	1	4	3	4	0	0	2	4	4	3	0	0	0	4	3	3	3	4	4	0	3	4	4	3	2	0	0	0	3	3	2	3	4	0	5	5	3	2	3	0	0	0	4	3	3
1145	2	22	1	1	2	2	5	5	0	0	2	5	5	5	4	4	0	2	4	2	5	5	2	0	0	5	5	5	4	2	0	2	4	4	2	5	2	0	5	5	5	5	3	3	0	2	5	3	2
1146	2	20	1	1	2	4	1	3	0	0	0	5	4	3	0	0	2	4	0	5	1	0	5	0	0	3	5	2	0	0	0	0	0	5	0	0	5	0	0	4	4	0	0	0	0	0	0	5	4
1147	2	23	1	0	2	0	3	0	3	0	2	4	5	0	0	0	0	3	2	0	3	0	3	0	2	3	3	0	3	4	1	3	1	2	3	0	0	1	1	3	2	0	0	4	0	3	1	0	0
1148	2	23	1	1	2	4	3	3	2	3	2	5	5	2	1	0	0	4	4	0	5	2	5	2	4	5	5	3	2	0	0	4	3	0	1	2	5	2	4	4	4	2	1	1	1	4	0	0	4
1149	2	21	1	1	2	3	3	4	2	0	1	5	5	4	0	0	0	4	1	3	4	3	3	0	3	4	4	4	0	3	0	2	1	4	4	2	4	0	2	4	4	1	0	0	0	3	1	4	3
1150	2	23	1	1	2	4	3	5	0	0	0	4	4	4	0	0	0	4	5	5	5	3	3	0	2	5	5	5	1	4	0	4	4	5	4	4	3	0	1	5	5	4	0	4	1	4	1	3	1
1151	2	22	1	0	1	3	4	5	3	0	0	5	5	5	0	0	3	4	3	0	5	4	4	0	2	4	4	3	3	3	0	4	2	4	4	4	2	0	4	4	4	4	4	0	0	5	2	4	1
1152	2	24	1	0	2	4	5	5	1	0	1	5	4	3	1	0	2	4	1	3	5	4	3	0	4	5	4	3	0	5	0	5	0	4	5	4	2	0	5	5	4	3	1	5	0	5	1	3	1
1153	2	23	1	0	1	3	0	2	0	0	0	3	2	2	0	0	1	1	2	1	1	2	4	1	1	1	2	1	1	0	1	2	1	3	0	0	3	0	1	2	2	1	1	0	1	2	0	2	2
1154	2	22	1	1	2	3	0	4	0	0	0	5	4	5	0	0	4	3	3	2	4	4	5	0	0	5	5	5	0	0	0	3	0	4	0	4	4	0	2	4	4	2	3	0	2	5	0	4	0
1155	2	18	1	1		0	0	4	0	0	4	3	5	4	0	0	2	4	4	1	1	4	4	0	1	4	5	4	1	0	1	4	3	1	0	3	1	4	5	3	1	5	3	5	2	3	5	1	1
1156	2	21	1	1	2	5	5	5	2	1	0	5	5	5	0	0	3	4	4	5	5	5	5	0	5	5	5	5	2	0	4	5	4	5	5	4	5	2	5	5	5	5	0	0	5	5	0	5	5
1157	2	22	1	0	2	5	4	5	1	1	4	5	3	4	1	0	5	5	5	5	5	3	4	3	0	4	4	5	2	0	2	2	4	4	1	1	0	0	0	4	0	4	5	0	3	2	3	4	3
1158	2	18	1	1	2	4	3	3	4	4	4	5	5	5	2	2	5	5	4	5	3	4	3	4	4	5	5	5	5	0	0	3	3	3	3	5	5	5	3	5	5	5	0	0	0	5	5	5	3
1159	2	20	1	0	2	3	3	3	1	0	2	2	0	1	0	0	1	1	3	2	2	1	2	0	2	2	3	2	0	2	0	1	0	2	2	2	3	0	3	2	2	1	0	2	0	1	0	2	2
1160	2	23	1	1	2	3	0	2	0	0	0	3	3	0	0	0	0	2	0	0	0	3	4	0	4	3	2	0	0	2	0	0	0	4	2	1	3	0	3	3	3	1	0	0	0	0	2	3	2
1161	2	22	1	0	2	1	4	4	2	0	1	5	4	3	1	0	0	1	2	0	4	4	4	0	3	4	3	3	0	1	0	1	0	3	3	4	3	0	4	5	3	2	0	1	1	1	1	0	3
1162	2	22	1	1	2	4	3	5	0	0	0	5	4	5	0	0	0	5	3	4	5	5	5	0	5	5	5	5	0	0	0	4	3	5	0	3	4	0	5	5	4	4	0	0	0	4	3	4	3
1163	2	21	1	1	2	4	3	5	0	0	2	4	3	5	1	0	2	4	4	5	4	4	5	0	4	3	4	4	2	3	0	3	3	4	3	4	5	0	4	4	3	2	1	0	0	3	4	5	4
1164	2	20	1	1	3	2	2	3	0	0	0	5	4	2	1	0	0	2	1	3	4	3	3	0	4	4	4	1	0	2	0	3	1	3	3	2	2	0	2	3	2	0	2	2	0	3	2	2	2
1165	2	18	1	1	2	3	3	4	1	0	1	5	4	3	1	0	0	4	1	5	3	2	4	0	1	4	4	3	1	3	1	4	2	4	2	1	3	0	1	4	3	2	1	0	0	5	3	5	3
1166	2	21	1	0	2	2	2	4	0	0	2	4	3	3	2	1	0	3	1	0	1	3	2	0	3	4	4	4	2	0	0	3	3	0	2	2	1	0	4	4	2	3	2	1	0	3	3	1	1
1167	2	20	1	1	3	5	4	4	2	2	4	5	5	2	5	5	0	5	1	5	5	3	5	1	4	5	5	3	3	5	0	4	0	5	5	4	5	0	5	5	4	2	3	5	0	4	3	5	5
1168	2	19	1	0	3	5	3	4	0	2	1	5	4	2	2	0	0	3	2	5	4	4	5	0	3	4	2	4	1	1	0	2	3	5	4	2	5	0	4	5	3	4	2	2	0	2	3	5	5
1169	2	20	1	0	2	4	3	2	3	2	0	3	4	0	1	0	2	3	3	4	4	1	4	2	3	4	4	0	1	4	2	4	3	4	4	1	3	0	3	4	4	0	2	4	2	4	4	4	4
1170	2	20	1	1	2	5	5	4	2	1	0	5	4	2	2	0	1	3	3	5	5	5	5	0	5	5	4	1	1	0	1	5	3	5	4	3	5	0	5	5	3	1	2	0	1	5	2	5	5
1171	2	35	1	0	3	5	4	4	2	2	2	3	4	2	2	0	5	4	5	5	3	5	1	4	4	4	4	4	2	4	1	5	1	5	5	4	4	1	4	5	2	3	2	0	0	5	1	5	4
1172	2	22	1	1	2	4	5	5	1	1	3	4	5	5	1	0	3	4	5	1	3	4	4	2	0	4	4	4	1	0	1	0	4	4	0	3	4	1	4	5	5	4	1	0	1	0	1	3	4
1173	2	19	1	1	2	5	5	5	1	0	1	5	5	5	0	0	1	3	4	1	5	5	5	0	0	5	4	5	1	0	0	3	5	5	5	4	5	0	5	5	5	5	1	0	0	3	4	4	5
1174	2	22	1	0	2	4	4	4	1	1	3	4	3	3	3	2	1	3	1	3	4	4	4	2	4	4	4	4	1	1	1	4	4	4	4	4	4	1	4	4	4	4	1	1	2	4	1	4	4
1175	2	21	1	1	2	4	3	4	3	3	2	4	3	3	2	1	1	2	3	4	3	3	4	1	1	4	4	3	2	1	1	4	3	4	1	3	4	2	3	4	2	2	1	1	1	4	3	4	4
1176	2	22	1	1	2	0	3	5	1	0	4	5	4	5	1	0	4	3	2	1	3	4	2	0	4	4	4	4	3	2	1	3	4	1	3	4	2	0	4	5	4	4	2	5	1	3	3	2	2
1177	2	20	1	0	2	5	2	4	3	0	1	5	4	3	4	3	2	5	2	5	3	4	5	2	3	4	4	3	4	3	3	5	4	5	5	3	5	1	4	5	5	5	4	3	3	5	5	5	5
1178	2	22	1	1	2	3	2	3	2	1	1	3	3	2	2	0	2	3	3	3	2	2	3	1	2	3	3	2	1	1	1	1	1	3	1	1	3	1	2	3	3	2	1	1	1	1	1	3	3
1179	2	25	1	0	2	3	4	4	2	0	3	3	3	2	2	0	1	3	4	2	4	3	2	0	2	4	4	2	1	5	1	4	2	2	4	3	3	1	3	4	4	3	3	4	1	4	4	2	1
1180	2	20	1	0	2	4	4	3	1	0	3	4	4	2	0	0	1	3	3	1	4	3	4	1	4	4	4	3	2	2	1	3	1	3	4	3	4	0	3	4	3	2	0	0	1	3	3	1	4
1181	2	21	1	1	2	4	4	4	1	1	3	4	3	2	3	2	1	3	3	3	4	3	1	1	3	4	4	3	3	1	1	3	3	4	4	4	2	1	4	4	4	4	4	3	1	2	4	4	1
1182	2	21	1	1	1	0	1	5	0	0	1	4	5	5	4	4	1	4	5	0	4	5	0	0	3	4	2	4	1	0	0	4	5	0	0	5	1	1	5	4	2	5	4	3	1	4	4	0	0
1183	2	23	1	0	3	2	3	2	0	0	5	5	5	4	0	0	5	5	4	4	5	3	4	0	5	5	5	1	0	5	5	5	4	4	5	1	2	0	5	4	4	0	0	2	3	5	3	4	1
1184	2	20	1	1	1	5	3	4	1	1	1	5	3	3	0	0	3	3	5	0	5	4	5	0	4	4	3	3	3	2	1	3	2	5	3	4	5	4	4	5	4	4	4	0	3	2	2	3	5
1185	2	19	1	1	3	2	2	4	2	1	5	4	2	2	2	0	3	3	4	4	4	3	1	0	4	3	3	3	4	4	1	3	4	4	4	4	2	3	5	3	3	2	5	0	2	3	3	3	1
1186	2	20	1	1	2	3	3	3	3	2	4	4	4	4	3	3	3	4	4	2	4	4	4	2	4	4	4	4	4	4	3	3	4	3	4	4	4	3	4	4	4	4	4	4	4	4	3	4	4
1187	2	31	1	1	2	3	5	5	1	0	2	5	3	3	1	0	0	2	1	0	5	5	2	0	3	5	3	4	1	0	0	3	1	1	3	3	3	0	1	4	3	3	2	0	0	3	2	2	2
1188	2	26	1	0	3	3	2	4	3	2	2	4	4	3	1	0	1	3	2	4	3	2	4	0	1	3	4	3	1	1	0	3	2	4	4	3	3	0	3	3	3	2	3	2	0	4	2	4	1
1189	2	25	1	1	1	3	4	4	0	0	2	4	4	4	0	0	3	3	3	4	4	3	4	0	4	5	3	3	0	0	0	0	0	4	0	5	5	0	5	5	0	4	0	5	0	0	2	5	3
1190	2	20	1	0	2	5	2	3	0	0	0	5	1	0	0	0	0	1	4	5	4	2	5	0	1	4	1	0	0	0	0	0	3	5	3	2	5	0	2	5	3	0	1	0	0	0	0	4	5
1191	2	22	1	0	2	5	0	5	0	0	4	5	5	0	0	0	4	5	3	4	4	3	5	0	5	4	5	3	0	0	0	5	0	5	4	2	4	0	5	5	5	0	0	0	0	5	4	5	3
1192	2	19	1	0	2	2	4	0	0	0	0	3	0	0	2	0	0	1	0	1	3	1	2	0	2	2	1	0	0	2	0	0	0	2	3	0	2	0	3	3	0	0	2	2	0	0	2	2	0
1193	2	22	1	1	2	4	5	5	1	0	0	3	3	4	1	0	1	1	4	5	5	5	4	1	3	5	3	5	2	0	0	1	2	5	5	5	5	2	5	5	3	5	3	5	0	1	2	5	5
1194	2	22	1	1	3	4	5	5	0	0	0	5	4	4	1	0	3	4	3	2	4	5	3	0	1	4	4	4	2	4	0	1	1	3	4	4	2	0	3	4	4	4	4	1	0	1	3	4	3
1195	2	20	1	1	1	0	0	3	0	0	0	0	2	2	0	0	0	5	5	0	0	3	2	0	5	2	5	3	3	0	0	3	5	0	0	0	0	2	4	3	5	0	4	0	0	3	5	0	0
1196	2	23	1	1	2	2	4	4	1	0	4	4	4	4	0	0	1	5	1	3	4	4	3	0	5	4	4	4	2	2	1	5	4	4	2	3	4	1	4	4	4	4	3	2	3	5	4	4	3
1197	2	22	1	1	2	3	3	5	0	0	3	5	5	5	0	0	4	4	2	2	5	5	4	0	5	5	5	5	0	0	0	4	4	5	4	3	3	0	5	5	5	4	1	0	0	3	5	3	3
1198	2	22	1	1	3	5	4	4	3	1	1	4	1	1	1	0	1	3	2	5	4	3	4	1	4	4	2	1	1	4	1	1	3	5	4	2	5	1	4	3	1	1	1	3	1	1	1	5	5
1199	2	20	1	1	2	4	1	4	1	1	3	4	3	4	1	0	1	2	3	1	3	3	3	1	3	4	4	4	2	1	1	3	2	1	1	3	2	1	3	4	3	3	2	1	1	3	3	1	3
1200	2	20	1	1	2	3	2	4	0	2	3	5	4	4	0	0	3	4	4	1	3	2	4	2	1	5	3	4	1	0	1	4	3	1	2	3	3	2	5	4	4	3	1	0	1	3	3	2	3
1201	2	24	1	1	2	2	4	5	0	2	5	4	5	4	0	0	0	3	1	0	4	4	3	0	4	4	4	4	0	3	0	4	4	0	2	2	4	0	5	5	5	4	4	5	0	4	3	0	3
1202	2	21	1	0	2	4	2	2	2	1	4	4	5	2	2	0	1	3	3	5	5	2	4	0	2	4	4	4	5	4	4	2	1	4	5	4	4	1	4	4	4	1	1	3	3	1	1	3	3
1203	2	21	1	1	2	3	4	5	1	2	4	5	4	3	0	0	2	3	3	5	5	4	5	0	4	5	5	5	2	3	3	3	3	5	4	5	5	1	5	5	4	5	5	0	2	3	3	4	4
1204	2	21	1	1	2	4	4	5	1	1	5	5	4	5	1	0	3	4	4	0	5	5	5	0	5	5	4	5	3	1	2	4	4	4	2	4	4	1	5	5	4	4	2	1	1	3	3	4	4
1205	2	20	1	0	2	3	2	3	1	2	2	3	3	2	1	0	3	2	3	4	3	3	4	2	2	2	3	3	2	0	1	2	2	4	0	3	4	3	4	4	3	3	3	0	2	3	3	3	4
1206	2	22	1	1	1	3	4	4	2	1	4	5	4	5	3	3	4	3	3	3	4	5	4	2	4	4	4	4	2	3	2	3	4	3	3	4	3	3	4	4	4	5	3	0	2	3	4	3	3
1207	2	19	1	1	2	5	4	4	3	0	3	4	5	3	2	1	0	5	5	5	5	5	5	0	4	5	5	2	2	2	0	3	1	5	5	4	4	0	4	4	4	4	2	2	0	2	2	5	4
1208	2	22	1	0	2	5	3	4	3	2	4	5	4	4	0	0	2	4	5	4	4	4	0	4	4	4	4	4	2	3	4	4	4	5	4	3	4	4	5	4	5	4	2	4	2	3	4	5	5
1209	2	18	1	1	2	3	3	3	1	1	3	3	3	3	3	2	2	2	3	2	3	3	3	2	3	3	3	3	3	3	1	3	3	4	4	3	4	3	3	4	3	4	3	3	3	4	4	3	3
1210	2	18	1	1	2	4	4	5	4	2	2	5	5	5	4	4	1	4	4	4	4	4	4	4	5	5	4	4	2	5	2	4	4	4	4	4	4	4	5	5	5	4	4	2	2	2	4	4	5
1211	2	21	1	1	2	4	2	5	2	2	4	5	5	5	2	2	4	5	5	4	5	5	4	2	5	5	5	5	5	2	2	2	5	5	2	4	2	2	5	5	4	5	2	5	2	5	5	4	2
1212	2	27	1	1	3	4	2	3	1	2	4	4	3	3	2	1	2	3	2	5	3	3	4	2	1	3	4	3	3	3	2	4	3	2	2	4	4	2	5	5	4	4	3	5	3	4	3	5	4
1213	2	22	1	1	2	4	3	4	2	4	3	4	3	4	4	4	2	2	2	4	3	2	4	2	4	3	3	3	3	1	2	2	2	4	2	2	4	2	3	3	2	2	4	2	2	2	3	4	4
1214	2	20	1	1	2	2	5	5	5	0	5	5	5	5	4	4	0	5	5	0	5	5	5	0	4	5	5	4	4	5	0	5	5	4	5	5	5	0	5	5	4	5	5	5	3	5	4	2	5
1215	2	24	1	0	1	5	5	3	5	0	4	5	5	3	0	0	4	5	2	0	5	3	4	0	4	5	5	2	0	5	3	5	3	0	5	2	4	0	2	5	5	0	0	5	3	5	1	0	1
1216	2	21	1	0	2	3	2	4	2	2	4	4	3	4	2	1	3	3	3	0	3	3	4	1	0	4	3	3	2	2	2	2	3	2	2	3	3	2	3	4	3	3	2	0	2	3	3	1	4
1217	2	23	1	0	2	4	4	4	3	1	1	4	4	4	2	1	3	4	4	4	4	4	4	1	3	4	4	4	3	4	3	4	3	4	4	4	4	3	4	4	4	4	4	4	3	4	3	4	4
1218	2	22	1	0	2	1	4	4	1	2	2	5	4	4	3	3	2	4	4	1	5	5	3	1	4	4	4	4	3	3	2	3	3	4	4	4	2	1	3	3	3	4	4	0	3	1	3	3	2
1219	2	20	1	1	2	3	4	3	2	2	2	4	4	2	3	2	3	4	4	4	4	3	4	2	3	4	3	3	2	3	3	3	3	3	3	3	3	3	3	3	4	3	3	4	3	3	3	3	3
1220	2	21	1	1	2	3	3	5	1	0	3	5	2	4	1	0	1	2	4	4	5	3	3	1	3	5	3	4	3	3	3	1	4	5	5	5	2	0	4	5	3	3	4	0	1	1	3	5	3
1221	2	20	1	0	2	0	3	4	0	0	4	4	4	3	4	3	2	4	0	0	3	3	0	0	4	4	4	3	4	4	2	4	3	2	3	3	0	0	5	4	3	3	4	3	2	4	4	3	0
1222	2	21	1	0	2	2	4	4	3	3	3	4	4	4	3	3	4	4	4	2	4	4	3	1	4	4	4	4	3	4	4	3	4	3	4	4	3	2	4	4	4	4	4	4	4	3	4	2	2
1223	2	21	1	1	2	5	2	5	3	0	3	5	4	3	4	3	1	3	3	4	3	4	4	0	1	4	4	2	4	3	2	4	5	5	3	3	5	0	4	4	3	4	5	2	3	3	4	5	5
1224	2	20	1	1	2	3	5	5	3	2	3	5	5	5	4	4	2	4	4	1	5	5	4	1	5	5	5	4	3	5	1	3	3	2	5	4	3	3	4	5	5	4	4	4	3	2	3	2	4
1225	2	18	1	1	2	2	3	1	0	0	0	3	4	1	0	0	2	4	2	3	3	1	3	0	3	3	4	1	0	0	0	3	3	4	3	1	4	0	4	3	4	1	1	0	0	3	4	3	2
1226	2	19	1	0	3	3	1	4	1	0	1	4	3	3	0	0	3	3	3	4	4	3	4	0	3	3	3	3	1	0	1	1	3	5	0	3	5	1	4	3	3	2	1	1	2	1	1	3	4
1227	2	21	1	1	1	0	0	5	0	0	4	5	5	5	0	0	0	4	3	0	3	3	2	0	5	5	5	5	0	0	0	4	3	0	0	4	2	0	5	5	5	5	4	0	0	3	5	0	0
1228	2	24	1	1	2	4	4	5	2	0	3	4	4	5	3	3	1	4	4	5	4	5	5	0	5	5	4	4	0	0	0	5	3	5	4	4	4	0	4	5	4	4	1	3	0	5	3	4	4
1229	2	21	1	1	2	4	3	5	0	1	3	5	3	4	0	0	0	4	1	0	3	4	5	0	3	5	5	4	0	0	0	1	1	0	2	4	5	0	4	4	4	4	0	0	0	3	0	3	5
1230	2	22	1	1	1	5	4	5	4	2	3	5	4	5	0	0	3	3	4	3	5	4	5	0	5	4	5	4	0	0	0	3	3	4	3	4	5	0	4	5	5	4	0	0	2	4	4	4	5
1231	2	18	1	1	2	4	4	5	0	0	1	5	5	5	2	2	0	3	3	2	3	4	4	0	4	5	5	5	0	1	0	3	2	2	0	5	4	0	5	5	5	5	2	0	1	4	5	3	0
1232	2	21	1	1	2	5	5	5	0	0	0	5	4	5	0	0	0	5	5	5	5	4	5	0	0	5	4	4	4	3	0	1	3	5	4	4	5	3	5	5	4	5	3	4	0	1	5	5	5
1233	2	27	1	1	3	5	4	5	4	3	5	5	5	5	0	0	5	5	4	5	4	5	5	0	1	5	5	5	0	4	0	5	4	5	5	5	5	0	5	5	5	5	0	0	0	5	4	5	5
1234	2	20	1	1	2	2	2	4	0	0	0	3	2	3	2	0	0	3	3	3	3	4	3	0	5	5	3	5	4	0	0	1	3	3	2	4	2	1	5	5	2	3	5	1	0	1	4	2	1
1235	2	23	1	0	1	5	5	5	3	0	4	5	5	0	4	3	0	4	3	4	5	3	5	0	0	5	5	0	3	5	0	4	3	4	5	5	5	0	5	5	5	1	4	4	0	5	4	5	5
1236	2	23	1	1	2	4	3	5	0	0	0	5	3	5	2	1	3	2	3	0	3	5	4	0	4	4	4	5	4	1	0	0	1	0	0	5	3	0	4	5	3	5	3	0	0	0	3	3	4
1237	2	28	1	1	2	3	5	4	4	0	4	5	2	3	0	0	0	4	2	1	5	3	3	0	3	5	2	2	0	5	0	2	2	2	3	3	2	0	4	5	2	2	1	2	1	2	3	3	2
1238	2	20	1	0	2	3	1	0	0	1	0	3	2	0	1	0	3	3	2	5	1	1	4	3	0	1	3	1	1	1	2	2	1	5	1	0	5	1	2	3	3	0	1	0	2	2	2	3	4
1239	2	20	1	1	1	5	4	3	4	0	2	4	5	4	2	1	5	5	4	4	5	4	5	0	2	4	4	2	0	3	0	3	1	3	4	0	5	0	3	4	4	2	1	1	0	4	0	5	5
1240	2	21	1	1	2	4	2	5	1	1	3	5	4	3	4	3	0	4	1	4	2	4	4	0	1	5	4	3	2	0	2	4	2	3	2	4	4	1	3	5	4	3	4	1	2	4	4	4	4
1241	2	21	1	0	2	4	5	4	1	0	2	4	5	4	1	0	1	3	3	3	4	4	4	1	3	4	5	4	1	3	1	4	4	3	3	4	4	1	3	4	5	4	2	1	1	4	3	3	4
1242	2	20	1	1	2	4	0	5	0	0	3	5	4	5	2	1	0	0	4	3	3	1	2	4	0	5	3	4	5	1	0	3	4	5	0	5	3	0	5	4	3	4	1	1	1	4	4	5	3
1243	2	22	1	1	2	4	4	5	2	0	4	5	5	5	3	3	0	5	3	4	5	5	5	0	5	5	4	5	5	5	0	4	5	4	5	5	4	0	5	5	5	4	3	2	1	5	4	4	3
1244	2	22	1	1	3	5	3	4	3	1	4	5	5	4	3	3	3	5	4	5	4	4	5	0	1	4	4	4	1	2	0	4	3	5	4	3	5	1	5	4	4	3	3	0	1	4	3	4	5
1245	2	18	1	1	2	0	0	3	0	0	0	3	3	3	3	2	1	3	4	0	2	4	4	1	3	3	3	3	2	0	1	3	4	1	1	3	4	2	4	4	4	4	4	0	2	2	4	1	4
1246	2	21	1	0	2	3	2	4	1	0	3	4	3	2	3	2	1	4	3	3	3	4	4	0	3	4	3	2	2	1	2	5	4	4	0	3	4	2	2	4	4	4	4	4	1	4	4	4	2
1247	2	30	1	0	2	3	3	3	3	2	3	4	3	4	2	1	1	3	4	4	3	3	4	1	2	3	3	3	2	3	1	3	4	4	3	3	4	3	4	4	4	4	3	3	2	3	3	4	4
1248	2	23	1	0	2	4	3	4	3	1	2	4	4	3	1	0	3	4	4	4	4	3	4	1	2	4	4	3	3	3	3	3	3	4	4	4	4	3	4	4	4	2	3	2	3	2	3	4	2
1249	2	20	1	1	2	5	5	5	0	0	4	4	5	5	2	1	1	3	4	2	4	5	4	0	1	4	4	4	0	0	2	3	4	5	1	5	2	0	5	5	4	5	2	0	1	3	5	4	2
1250	2	20	1	1	2	4	5	5	3	3	5	5	5	4	3	3	4	5	5	4	5	5	4	2	3	5	5	4	2	4	2	3	3	5	5	5	4	5	5	5	4	2	4	2	4	4	4	4	4
1251	2	22	1	1		4	1	3	1	0	0	3	4	2	0	0	3	2	2	1	3	3	1	4	2	1	3	2	3	2	3	3	2	3	2	3	1	3	2	3	2	3	3	3	2	3	3	5	3
1252	2	21	1	0		3	3	4	3	2	4	4	4	4	4	4	2	3	4	1	4	4	4	1	3	4	4	4	4	4	2	3	4	2	4	4	3	2	4	4	4	4	4	4	1	3	4	3	4
1253	2	22	1	1	2	2	2	5	1	1	3	4	4	4	4	4	3	3	4	3	4	5	2	4	4	4	4	4	3	2	2	2	3	3	3	4	5	3	3	4	4	4	4	3	2	3	4	5	5
1254	2	21	1	0	3	3	4	4	2	1	4	4	4	4	0	0	0	3	3	4	4	3	4	0	0	4	3	0	0	3	3	2	3	4	3	3	4	3	4	4	3	3	3	3	3	0	3	3	4
1255	2	20	1	0	2	1	1	4	0	0	0	4	3	3	2	0	1	3	3	3	4	4	3	1	3	4	4	3	2	3	3	3	2	3	3	3	3	1	4	4	3	4	2	3	2	3	2	4	3
1256	2	25	1	1	2	4	4	5	4	2	4	5	5	5	3	3	4	4	5	2	5	5	5	0	4	5	5	5	1	5	2	4	4	4	5	5	3	2	4	5	5	5	5	5	2	4	4	4	3
1257	2	22	1	1	2	5	3	4	5	3	4	5	3	4	2	1	1	3	4	5	4	4	4	2	4	4	4	4	4	4	1	3	3	4	4	4	4	3	5	5	3	4	4	1	1	4	4	5	5
1258	2	22	1	0	1	3	3	4	2	3	3	3	3	4	4	4	3	4	3	2	4	3	4	2	4	4	4	3	3	3	3	3	4	2	3	3	2	2	3	3	2	3	3	3	3	3	3	2	4
1259	2	19	1	1		4	2	4	2	3	1	4	4	3	2	1	3	4	3	5	4	2	3	3	2	4	4	3	2	2	3	3	3	4	3	3	3	4	3	4	4	3	2	4	4	4	3	4	4
1260	2	21	1	1	2	4	3	5	0	1	2	5	5	4	3	3	1	4	4	3	2	3	5	0	0	1	5	5	3	2	5	0	4	3	1	4	3	1	2	4	4	4	3	5	4	2	3	4	4
1261	2	20	1	0	3	2	5	5	0	1	5	4	4	4	4	4	3	3	2	3	3	3	3	0	3	4	4	3	3	3	2	2	3	3	4	3	3	1	3	3	3	3	3	2	2	2	3	3	2
1262	2	21	1	1	2	4	4	4	0	0	1	4	5	5	3	3	2	4	2	2	4	5	4	0	3	5	5	4	3	0	2	2	4	4	0	3	4	2	3	5	5	4	4	0	3	2	4	4	4
1263	2	19	1	1	3	4	4	4	3	2	4	4	4	3	2	1	3	4	4	4	4	3	3	2	4	4	3	4	4	2	2	2	4	4	3	4	4	2	4	4	4	4	4	3	2	2	3	5	3
1264	2	21	1	1	2	3	4	3	3	3	4	5	2	3	3	2	3	4	5	2	3	5	2	3	4	2	3	4	4	5	3	3	3	2	4	5	3	3	4	4	5	2	2	4	5	3	4	3	5
1265	2	19	1	1	3	3	3	5	0	0	1	4	4	4	0	0	4	0	3	4	4	1	3	0	4	4	4	4	1	2	2	3	3	4	3	4	4	3	4	4	4	3	1	1	2	3	3	4	3
1266	2	25	1	1	2	3	3	4	1	0	0	4	5	5	3	3	2	5	4	3	4	4	4	1	5	4	5	4	1	1	2	4	4	4	4	5	4	1	5	4	5	4	4	3	3	4	3	4	3
1267	2	21	1	1	2	5	4	5	3	1	4	5	5	5	4	4	1	4	4	5	5	5	5	1	3	5	4	5	4	1	1	4	4	4	4	3	4	4	1	5	5	4	4	5	1	1	4	4	4
1268	2	21	1	1	2	3	3	4	2	0	4	4	4	4	4	4	4	4	5	4	4	4	4	0	3	3	3	4	4	4	4	3	4	3	5	5	4	0	5	4	4	4	4	5	5	4	5	4	3
1269	2	25	1	1	2	0	4	5	5	1	0	5	5	4	2	1	3	4	5	1	5	3	5	0	4	5	5	5	3	0	5	4	5	1	5	5	5	2	0	5	5	4	4	3	5	4	4	4	2
1270	2	22	1	0	2	3	4	4	1	0	0	4	3	1	0	0	1	3	0	5	4	2	4	0	3	4	4	1	1	3	1	3	1	4	3	1	4	0	4	4	4	2	2	1	1	4	0	3	4
1271	2	22	1	1	2	2	0	5	0	0	4	2	4	4	0	0	0	3	4	1	2	4	2	0	0	4	2	4	5	0	0	0	0	1	2	4	0	0	4	4	4	4	0	0	0	0	4	1	0
1272	2	21	1	1	2	5	5	4	0	0	0	5	3	4	0	0	2	0	0	5	5	5	5	0	0	5	5	5	0	5	0	0	2	5	5	5	5	0	4	5	5	5	0	0	0	0	1	5	5
1273	2	22	1	1	2	5	5	5	0	0	1	5	5	3	0	0	0	4	4	5	5	5	5	0	2	5	4	4	0	0	0	0	0	5	5	3	5	0	0	5	5	3	0	0	0	0	4	5	5
1274	2	20	1	0	2	4	2	5	0	0	4	5	4	4	0	0	1	4	4	3	4	4	3	0	5	4	4	5	1	0	0	5	3	4	2	3	2	0	5	4	4	4	1	0	0	4	4	3	3
1275	2	22	1	1	2	4	0	4	1	1	1	5	5	4	0	0	0	4	4	3	5	4	5	1	4	5	4	3	0	3	0	4	3	4	4	3	5	0	3	5	4	3	1	1	0	4	4	5	5
1276	2	21	1	1	2	5	5	5	0	0	3	5	5	5	0	0	5	0	4	2	4	5	5	0	5	5	5	5	3	0	0	3	5	5	5	5	5	0	5	5	5	4	0	0	0	3	5	3	5
1277	2	22	1	0	2	4	5	3	1	1	3	4	4	3	0	0	2	5	3	3	4	3	3	1	4	5	5	1	1	5	1	4	3	2	4	3	3	2	5	4	4	1	1	4	1	4	5	2	3
1278	2	20	1	1	2	3	5	5	1	1	2	5	5	5	2	2	2	5	4	3	5	5	5	2	5	5	5	5	2	1	2	5	5	5	4	4	4	3	5	5	5	4	1	2	2	5	5	3	4
1279	2	21	1	1	2	3	4	4	2	2	3	5	5	5	1	0	4	5	5	5	2	5	5	5	4	2	3	2	4	3	5	4	3	5	4	4	5	3	5	5	5	4	3	0	2	3	4	5	5
1280	2	21	1	1	2	5	3	4	0	0	4	5	5	4	3	3	3	5	4	5	3	4	5	1	5	5	5	4	3	1	1	4	3	5	4	3	5	3	4	4	4	3	3	3	3	4	4	5	5
1281	2	21	1	1	2	4	4	4	2	3	2	4	3	3	1	0	2	3	3	4	4	4	5	2	4	4	3	3	2	2	2	3	3	5	4	4	5	3	4	4	4	4	2	0	2	3	3	5	5
1282	2	19	1		2	4	3	2	3	3	3	4	5	2	3	2	2	4	4	3	4	4	5	3	3	4	4	2	3	3	3	4	3	4	3	4	5	2	3	4	5	3	3	2	2	4	5	4	5
1283	2	22	1	0		2	0	5	0	1	0	5	2	4	2	1	1	4	4	5	3	3	3	1	3	3	5	5	2	2	1	3	5	5	3	3	4	2	5	4	0	2	1	2	3	4	4	5	3
1284	2	20	1	0	1	5	4	5	1	0	3	5	3	2	0	0	3	3	4	4	4	4	5	0	4	5	4	5	2	4	0	0	0	5	5	4	4	0	3	5	3	3	0	5	1	0	4	4	5
1285	2	19	1	1	2	4	5	5	1	0	5	5	5	5	2	2	2	4	4	2	5	5	5	1	4	5	5	5	4	3	0	5	4	5	5	5	5	1	5	5	4	5	5	4	2	5	5	5	5
1286	2	22	1	1	2	5	5	5	4	0	4	5	5	4	5	5	1	4	5	4	5	5	4	2	3	5	5	5	4	2	2	4	4	4	4	4	4	1	3	4	4	4	3	5	4	5	5	5	5
1287	2	23	1	0	2	4	5	5	0	0	4	5	5	5	3	3	2	5	4	5	5	4	4	0	5	5	5	5	4	5	2	5	4	5	5	5	3	1	5	5	4	5	4	5	3	5	5	5	4
1288	2	19	1	0	2	1	3	4	0	0	4	5	1	5	3	3	0	4	5	2	1	3	1	0	4	3	3	4	4	0	1	3	5	3	1	3	2	0	4	4	3	5	5	1	1	3	4	2	0
1289	2	19	1	1	3	4	3	5	0	0	3	5	5	4	3	3	4	4	4	5	5	4	5	5	2	5	4	4	4	4	0	4	4	5	0	4	4	4	4	5	4	5	5	0	4	4	5	5	4
1290	2	30	1	1	3	5	5	5	5	2	5	5	5	4	0	0	4	4	4	4	4	4	5	2	2	5	4	0	0	3	4	4	4	4	1	2	5	2	2	5	5	4	0	5	4	4	5	5	4
1291	2	19	1	1	1	3	2	4	2	0	0	3	4	5	0	0	5	5	5	1	3	4	4	0	5	5	5	5	1	1	2	3	4	4	4	4	3	2	4	4	4	5	2	2	3	3	4	4	4
1292	2	21	1	1	2	5	4	5	0	0	0	5	2	4	4	4	2	4	5	5	5	4	4	0	2	5	3	4	2	4	2	4	4	5	0	4	5	0	3	5	3	4	3	0	0	4	4	4	5
1293	2	31	1	1	2	5	4	4	0	0	3	4	5	4	0	0	4	4	4	4	3	4	4	1	4	4	4	4	4	3	4	4	4	5	4	4	3	4	4	4	4	4	4	4	4	4	4	5	4
1294	2	19	1	0	2	3	3	4	3	3	4	4	3	3	4	3	3	4	5	3	3	4	3	2	4	4	4	4	4	0	3	4	4	3	2	3	3	1	4	3	3	4	4	2	3	4	4	3	2
1295	2	21	1	1	2	4	4	4	2	2	4	4	4	4	4	4	2	3	3	2	4	4	2	0	4	4	3	4	2	4	0	4	3	4	4	4	3	1	4	4	4	4	4	4	0	4	4	4	2
1296	2	20	1	1	2	4	4	5	0	1	5	5	4	4	4	4	4	4	4	4	4	4	4	1	5	5	5	4	4	1	2	4	4	4	4	5	5	3	4	4	4	4	4	1	3	3	4	4	4
1297	2	21	1	1	2	3	4	5	0	0	3	5	5	5	3	3	0	4	5	0	5	5	3	1	4	5	5	5	5	4	3	4	5	4	5	5	4	2	5	5	5	5	4	1	3	3	3	1	3
1298	2	22	1	1	2	5	5	5	1	1	5	5	5	5	3	3	4	5	5	3	5	5	1	5	5	5	5	5	2	0	3	1	5	5	1	4	4	2	5	5	5	5	4	2	4	1	1	5	5
1299	2	20	1	1	2	4	5	5	3	1	4	5	4	5	4	4	4	3	4	5	5	4	4	1	5	5	5	5	4	0	1	1	5	5	5	4	4	3	5	5	4	5	4	0	4	1	1	5	3
1300	2	22	1	1	2	3	2	5	2	0	4	4	3	4	0	0	3	3	3	4	3	4	4	0	4	3	2	5	0	0	0	1	0	4	1	5	1	0	5	4	5	5	0	0	0	1	3	3	4
1301	2	24	1	0	2	0	4	5	0	1	2	3	3	1	1	0	0	5	3	1	0	2	3	0	1	0	5	3	0	0	0	5	5	2	2	3	1	0	1	4	1	1	2	2	0	5	5	2	1
1302	2	23	1	0	2	5	4	3	0	0	0	5	5	2	0	0	5	3	4	4	4	0	5	0	0	5	5	0	0	3	0	3	0	5	4	0	5	0	0	5	5	1	0	0	0	1	1	5	5
1303	2	21	1	1	2	4	5	5	0	0	4	5	5	5	0	0	5	5	5	0	5	5	5	0	5	5	5	5	1	0	0	5	5	0	3	5	5	0	5	5	5	5	1	0	0	5	4	0	1
1304	2	20	1	0	2	5	5	5	0	0	1	5	1	4	1	0	0	1	1	5	5	5	5	1	5	5	5	5	5	5	2	5	4	5	5	5	5	1	5	5	4	5	2	4	1	5	5	5	5
1305	2	22	1	1	2	3	4	5	0	1	3	5	5	5	2	2	2	4	3	4	5	5	3	1	5	5	5	5	2	1	1	4	5	4	5	5	4	2	5	5	5	5	2	2	1	4	5	4	4
1306	2	24	1	1	2	1	4	5	0	0	0	4	4	2	3	2	1	3	5	3	5	5	2	0	5	5	5	5	3	0	0	0	5	3	3	4	2	0	5	5	2	5	4	2	1	1	4	1	1
1307	2	20	1	1	3	5	5	5	3	2	5	5	5	5	1	0	1	5	5	5	5	5	5	0	5	5	5	5	4	2	0	5	5	5	5	5	5	2	5	5	5	5	4	2	1	5	5	5	5
1308	2	22	1	1	2	3	5	5	1	1	5	5	4	4	3	3	1	3	4	2	4	5	3	1	5	5	4	4	3	0	0	3	3	2	4	5	3	2	5	5	4	5	3	0	0	3	4	3	3
1309	2	19	1	1	2	5	5	5	1	0	0	5	4	4	5	5	3	3	4	5	5	5	4	0	4	5	4	4	1	5	2	3	1	5	5	5	5	3	4	5	3	0	4	4	3	2	3	4	4
1310	2	22	1	1	2	5	0	5	0	3	4	3	0	2	0	0	0	1	3	5	1	3	5	1	3	3	0	2	3	3	4	1	0	4	0	4	2	2	2	3	0	2	0	0	0	1	1	5	5
1311	2	21	1	1	2	5	2	5	0	0	2	5	4	5	0	0	4	4	5	5	2	4	5	1	4	5	5	5	2	0	4	4	5	5	1	3	5	1	4	5	3	5	2	0	3	3	4	5	5
1312	2	28	1	1	2	3	4	5	0	3	4	4	5	5	0	0	4	4	5	4	3	4	4	2	4	3	5	5	2	0	2	0	3	4	0	3	3	2	4	5	5	5	1	4	3	0	4	4	4
1313	2	20	1	0	1	1	1	5	1	4	4	5	5	5	1	0	4	5	5	1	5	5	5	4	4	5	5	5	1	1	4	4	5	1	1	4	2	4	4	4	4	5	2	2	5	5	5	2	2
1314	2	21	1	1	2	4	4	5	0	0	1	5	5	5	4	4	3	5	5	0	4	5	5	0	5	5	5	5	5	3	0	3	4	3	4	5	4	1	5	5	5	5	5	0	0	3	4	3	4
1315	2	19	1	0	2	0	0	5	0	0	1	0	2	4	0	0	1	2	3	0	2	2	0	0	0	3	3	5	2	2	4	3	3	0	2	4	0	2	4	4	0	5	4	4	4	3	3	0	0
1316	2	25	1	1	2	3	4	5	3	0	5	5	5	5	0	0	5	5	5	3	5	5	5	0	5	5	5	5	3	5	5	5	5	3	5	5	5	0	5	5	5	5	0	0	5	5	5	3	3
1317	2	21	1	1	2	5	5	5	0	0	0	5	5	5	0	0	5	5	5	5	5	5	5	0	5	5	5	5	0	0	4	3	5	5	3	5	5	1	5	5	5	5	5	2	5	5	1	5	5
1318	2	18	1	1	2	5	5	5	5	3	5	5	5	4	1	0	0	5	5	5	5	3	5	1	5	5	5	4	1	3	1	5	5	4	4	3	5	3	5	5	5	3	3	0	2	5	4	5	5
1319	2	27	1	1	2	5	5	5	3	3	4	5	5	5	5	5	5	5	5	2	5	5	5	1	5	5	5	5	5	3	5	4	5	3	2	5	4	5	5	5	5	5	5	5	5	5	5	5	3
[truncated: 27 more columns]
